# Supplementary material for: Using scRNA-seq to Identify Transcriptional Variation in the Malaria Parasite Ookinete Stage
Source: Front Cell Infect Microbiol. 2021 Mar 1;11:604129. doi: 10.3389/fcimb.2021.604129 (PMC7958875; doi:10.3389/fcimb.2021.604129)
Supplement: Supplementary file 2 [file Table_1.xlsx]

## Sheet: cluster 1
feature_symbol	Product Description	sc3_5_markers_padj	sc3_5_markers_auroc
PBANKA_0609600	HSP20-like chaperone, putative	2.61842e-38	0.981352
PBANKA_0412900	circumsporozoite- and TRAP-related protein	1.6436e-35	0.975767
PBANKA_0701900	GPI-anchored micronemal antigen, putative	5.11882e-36	0.969961
PBANKA_0921200	conserved Plasmodium protein, unknown function	9.69686e-35	0.967026
PBANKA_1218100	oocyst capsule protein Cap380	5.36239e-34	0.96567
PBANKA_0201700	conserved Plasmodium protein, unknown function	2.4947e-37	0.964439
PBANKA_1119200	secreted ookinete protein 25	7.94654e-34	0.963966
PBANKA_0916000	conserved Plasmodium protein, unknown function	7.58388e-34	0.959674
PBANKA_1342000	Qa-SNARE protein, putative	8.50779e-33	0.956487
PBANKA_1228900	von Willebrand factor A domain-related protein	7.43928e-32	0.953868
PBANKA_1410950	apical ring associated protein 1	8.50611e-32	0.952165
PBANKA_1234600	EELM2 domain-containing protein, putative	2.8666e-32	0.951029
PBANKA_1225400	gamete release protein	2.96792e-32	0.950902
PBANKA_1106900	PIMMS2 protein	8.81694e-33	0.950871
PBANKA_0408200	calcium-dependent protein kinase 3	3.03008e-32	0.950618
PBANKA_1117600	LMBR1 domain-containing protein, putative	1.11054e-32	0.950555
PBANKA_0909800	RNA-binding protein, putative	1.15542e-33	0.950492
PBANKA_1409200	RNA-binding protein, putative	7.86183e-32	0.950461
PBANKA_0713200	conserved protein, unknown function	4.14715e-32	0.949451
PBANKA_1006400	conserved Plasmodium protein, unknown function	1.92065e-33	0.949072
PBANKA_1131300	conserved Plasmodium protein, unknown function	2.70513e-33	0.949072
PBANKA_1422800	conserved Plasmodium protein, unknown function	7.91991e-32	0.949041
PBANKA_1457700	conserved Plasmodium protein, unknown function	6.0581e-31	0.941847
PBANKA_1024400	calmodulin, putative	1.89731e-30	0.941594
PBANKA_1347200	nucleotidyltransferase, putative	8.95075e-30	0.939259
PBANKA_0204100	N-acetyltransferase, GNAT family, putative	2.25687e-30	0.939038
PBANKA_0810200	conserved Plasmodium protein, unknown function	6.59563e-30	0.93866
PBANKA_1364400	inner membrane complex protein 1f, putative	5.61308e-30	0.935157
PBANKA_0716800	conserved Plasmodium protein, unknown function	3.18802e-31	0.933832
PBANKA_1450800	conserved Plasmodium protein, unknown function	7.73909e-30	0.93257
PBANKA_1416800	conserved Plasmodium protein, unknown function	5.22514e-32	0.932412
PBANKA_1460000	rac-beta serine/threonine protein kinase, putative	2.83521e-30	0.928941
PBANKA_1462800	ribosomal RNA small subunit methyltransferase A2, putative	4.30855e-29	0.928026
PBANKA_1240100	conserved protein, unknown function	4.41083e-29	0.926795
PBANKA_1015200	diphthamide biosynthesis protein 2, putative	3.38697e-28	0.925344
PBANKA_0603900	HAD domain ookinete protein	3.47132e-31	0.925281
PBANKA_1028900	diphthamide biosynthesis protein 1, putative	2.98935e-29	0.924902
PBANKA_0603400	conserved protein, unknown function	6.53267e-28	0.924555
PBANKA_1330100	60S ribosome subunit biogenesis protein NIP7, putative	1.226e-28	0.922788
PBANKA_1451300	S-adenosyl-methyltransferase, putative	1.15569e-27	0.922788
PBANKA_1018500	transcription factor BTF3, putative	2.10703e-27	0.921526
PBANKA_1233200	cyclin	4.37961e-27	0.919822
PBANKA_1345800	RNA-binding protein, putative	3.45565e-27	0.917803
PBANKA_0410650	conserved Plasmodium protein, unknown function	1.74399e-27	0.916793
PBANKA_0820200	thioredoxin-like protein 1, putative	2.94911e-27	0.916635
PBANKA_0616500	conserved protein, unknown function	6.55744e-27	0.916162
PBANKA_0617800	conserved Plasmodium protein, unknown function	7.92927e-27	0.914237
PBANKA_1200700	conserved Plasmodium protein, unknown function	7.80353e-30	0.913259
PBANKA_1461000	methyltransferase, putative	2.90745e-27	0.912849
PBANKA_0310600	conserved protein, unknown function	1.57632e-26	0.911871
PBANKA_1228300	lysine-specific histone demethylase, putative	1.44705e-25	0.909504
PBANKA_1240600	inner membrane complex protein 1g, putative	1.07973e-25	0.907295
PBANKA_1241500	conserved protein, unknown function	2.44255e-25	0.90597
PBANKA_0714300	small heat shock protein HSP20	2.76015e-25	0.905844
PBANKA_0311500	conserved Plasmodium protein, unknown function	1.76758e-25	0.902594
PBANKA_0608000	porphobilinogen deaminase	2.41959e-25	0.901836
PBANKA_0825000	conserved Plasmodium protein, unknown function	4.601e-25	0.901332
PBANKA_0209700	zinc-carboxypeptidase, putative	1.38218e-24	0.900669
PBANKA_1017000	CorA-like Mg2+ transporter protein, putative	3.25913e-27	0.900669
PBANKA_0617500	exosome complex component CSL4, putative	4.83792e-25	0.900543
PBANKA_0909400	conserved Plasmodium protein, unknown function	3.94922e-25	0.899501
PBANKA_1123400	anaphase-promoting complex subunit 11, putative	5.31814e-25	0.89906
PBANKA_0824200	perforin-like protein 3	3.50608e-25	0.898176
PBANKA_0821000	chaperone, putative	3.6411e-25	0.89805
PBANKA_1224600	conserved Plasmodium protein, unknown function	3.16806e-26	0.897482
PBANKA_1336800	conserved Plasmodium protein, unknown function	2.80344e-24	0.89622
PBANKA_1456700	conserved Plasmodium protein, unknown function	7.60899e-25	0.895999
PBANKA_0832800	conserved Plasmodium protein, unknown function	2.42153e-24	0.895526
PBANKA_1222500	plasmepsin X, putative	3.53993e-24	0.893853
PBANKA_0711400	perforin-like protein 4	1.31424e-24	0.893001
PBANKA_0616800	actin-related protein, putative	7.37994e-24	0.892654
PBANKA_0518100	thioredoxin-like associated protein 2, putative	1.80186e-24	0.890982
PBANKA_1225700	GTPase-activating protein, putative	3.65713e-24	0.890319
PBANKA_1228800	protein kinase, putative	3.35661e-28	0.890067
PBANKA_1462900	rRNA-processing protein FCF2, putative	2.85045e-23	0.889625
PBANKA_0209800	conserved protein, unknown function	1.93513e-24	0.887322
PBANKA_1019600	vacuolar protein sorting-associated protein 3, putative	1.47057e-22	0.88606
PBANKA_1241400	conserved Plasmodium protein, unknown function	1.31327e-23	0.884545
PBANKA_0501800	myosin essential light chain ELC, putative	1.53283e-23	0.883346
PBANKA_0603500	cytidine deaminase, putative	2.26598e-23	0.881705
PBANKA_1209900	conserved protein, unknown function	5.06333e-22	0.881295
PBANKA_1242900	conserved protein, unknown function	1.61111e-23	0.880096
PBANKA_0711100	conserved Plasmodium protein, unknown function	6.41755e-24	0.879907
PBANKA_0936600	conserved Plasmodium protein, unknown function	2.38904e-22	0.87937
PBANKA_1422900	conserved protein, unknown function	8.14219e-22	0.878834
PBANKA_1345000	PITH domain-containing protein, putative	3.12948e-22	0.878676
PBANKA_0604900	conserved Plasmodium protein, unknown function	5.37041e-22	0.878581
PBANKA_1118500	conserved Plasmodium protein, unknown function	1.61288e-21	0.878045
PBANKA_1404400	conserved Plasmodium protein, unknown function	1.42101e-22	0.876341
PBANKA_0616200	conserved Plasmodium protein, unknown function	1.25584e-21	0.8753
PBANKA_0921900	WD repeat-containing protein, putative	1.06466e-22	0.874732
PBANKA_1222700	conserved Plasmodium protein, unknown function	1.37793e-21	0.874606
PBANKA_1451200	p25-alpha family protein, putative	1.13806e-21	0.874038
PBANKA_0929000	tRNA m(1)G methyltransferase, putative	7.12969e-22	0.873911
PBANKA_0409000	conserved Plasmodium protein, unknown function	6.56636e-22	0.872176
PBANKA_1317600	conserved Plasmodium protein, unknown function	2.60258e-23	0.871292
PBANKA_0832200	PUB domain-containing protein, putative	7.54132e-21	0.869557
PBANKA_1020600	actin-related protein, putative	1.26604e-21	0.868642
PBANKA_0403100	1-cys-glutaredoxin-like protein-1, putative	2.61849e-20	0.866843
PBANKA_0508300	conserved Plasmodium protein, unknown function	6.56062e-20	0.862016
PBANKA_0106500	conserved Plasmodium protein, unknown function	1.05399e-19	0.861921
PBANKA_1345900	protein kinase, putative	9.08448e-21	0.860848
PBANKA_1443400	conserved Plasmodium protein, unknown function	9.07781e-20	0.86069
PBANKA_0829300	conserved Plasmodium protein, unknown function	8.46154e-20	0.860596
PBANKA_1006200	sporozoite invasion-associated protein 1	1.20402e-21	0.860406
PBANKA_1117300	conserved Plasmodium protein, unknown function	1.93341e-19	0.859902
PBANKA_0819600	conserved Plasmodium protein, unknown function	1.87586e-20	0.859365
PBANKA_0816500	conserved Plasmodium protein, unknown function	6.37458e-20	0.857756
PBANKA_1018000	conserved Plasmodium protein, unknown function	1.78065e-19	0.857756
PBANKA_1216000	iron-sulfur assembly protein, putative	4.14011e-21	0.857251
PBANKA_0209100	thrombospondin-related sporozoite protein	5.11815e-20	0.856809
PBANKA_0513000	inner membrane complex protein 1m, putative	2.54953e-19	0.856273
PBANKA_1226300	zinc finger protein, putative	7.67899e-21	0.856115
PBANKA_0809300	peptide deformylase, putative	1.05604e-19	0.855957
PBANKA_0908600	conserved Plasmodium protein, unknown function	2.21056e-19	0.855642
PBANKA_0711600	perforin-like protein 5	6.16475e-20	0.8552
PBANKA_0820600	pyridoxal phosphate homeostasis protein, putative	5.10502e-22	0.855105
PBANKA_1445900	conserved Plasmodium protein, unknown function	7.60225e-19	0.854948
PBANKA_1221300	conserved Plasmodium protein, unknown function	5.20776e-20	0.853685
PBANKA_1025700	inner membrane complex protein 1l, putative	1.54521e-19	0.852581
PBANKA_0831900	nucleolar protein Nop52, putative	4.35699e-19	0.851098
PBANKA_1138100	14-3-3 protein, putative	3.42215e-19	0.850625
PBANKA_0618800	ATP-dependent RNA helicase DBP7, putative	8.15553e-19	0.850246

## Sheet: cluster 2
feature_symbol	Product Description	sc3_5_markers_padj	sc3_5_markers_auroc
PBANKA_0513700	conserved Plasmodium protein, unknown function	2.21156e-23	0.95417
PBANKA_0415900	conserved protein, unknown function	2.21199e-28	0.950395
PBANKA_0608600	zinc finger protein, putative	2.37721e-17	0.94716
PBANKA_0403200	circumsporozoite (CS) protein	2.27412e-19	0.945842
PBANKA_1232300	UTP--glucose-1-phosphate uridylyltransferase, putative	4.32939e-26	0.930506
PBANKA_1348700	RING zinc finger protein, putative	3.48567e-20	0.924515
PBANKA_0827400	conserved Plasmodium protein, unknown function	2.59529e-18	0.921639
PBANKA_0607100	mitochondrial import inner membrane translocase subunit TIM10, putative	6.28115e-29	0.919422
PBANKA_1354900	inner membrane complex protein 1k, putative	3.53333e-15	0.919183
PBANKA_1122300	MEI2-like RNA-binding protein, putative	8.65811e-18	0.914869
PBANKA_0918400	conserved Plasmodium protein, unknown function	2.21246e-29	0.912473
PBANKA_1035200	LCCL domain-containing protein	1.64148e-17	0.911934
PBANKA_1313200	AP2 domain transcription factor AP2-O5, putative	4.561e-19	0.910496
PBANKA_1311400	conserved protein, unknown function	8.25588e-16	0.909837
PBANKA_0104000	conserved protein, unknown function	1.13921e-15	0.90822
PBANKA_0301600	conserved Plasmodium protein, unknown function	3.062e-14	0.906243
PBANKA_0308800	GDP-fructose:GMP antiporter, putative	1.22853e-15	0.905883
PBANKA_1121500	cytochrome b-c1 complex subunit 9, putative	2.60409e-14	0.905763
PBANKA_0939500	DNA repair protein RAD51	4.0671e-15	0.905404
PBANKA_1204600	heptatricopeptide repeat-containing protein, putative	3.12399e-16	0.905224
PBANKA_0305800	conserved Plasmodium protein, unknown function	2.31115e-15	0.904625
PBANKA_1015400	CPW-WPC family protein	1.02143e-12	0.904325
PBANKA_0903800	serine/threonine protein kinase, putative	1.74115e-12	0.903966
PBANKA_1417400	conserved Plasmodium protein, unknown function	3.31852e-15	0.903726
PBANKA_0719800	conserved Plasmodium protein, unknown function	1.93621e-13	0.903547
PBANKA_0821900	ubiquitin-conjugating enzyme E2, putative	9.15405e-16	0.903247
PBANKA_1217300	UDP-N-acetylglucosamine--dolichyl-phosphate N-acetylglucosaminephosphotransferase, putative	9.80367e-31	0.902948
PBANKA_0620700	conserved Plasmodium protein, unknown function	3.87778e-15	0.901989
PBANKA_0404400	conserved protein, unknown function	6.39018e-16	0.901749
PBANKA_1122100	ferredoxin--NADP reductase, putative	6.31179e-14	0.90157
PBANKA_1034000	conserved Plasmodium protein, unknown function	1.50869e-14	0.900252
PBANKA_1437600	glideosome-associated protein 45, putative	1.42988e-12	0.899473
PBANKA_0926500	peptidase M16, putative	1.40857e-14	0.898035
PBANKA_1121400	RNA methyltransferase, putative	1.20725e-13	0.897975
PBANKA_0718700	CDGSH iron-sulfur domain-containing protein, putative	2.79188e-15	0.897676
PBANKA_1209700	protein ARV1, putative	2.43702e-16	0.896777
PBANKA_0605100	Tat binding protein 1(TBP-1)-interacting protein, putative	7.96563e-17	0.896657
PBANKA_0816700	cytochrome c oxidase subunit ApiCOX30, putative	1.43981e-17	0.895579
PBANKA_0622400	kinesin-19, putative	1.1598e-11	0.895219
PBANKA_0602600	cytochrome c1 heme lyase	4.60693e-18	0.892404
PBANKA_0833100	M18 aspartyl aminopeptidase, putative	6.26833e-14	0.890966
PBANKA_0706700	dicarboxylate/tricarboxylate carrier, putative	3.25785e-14	0.890906
PBANKA_0209300	actin-related protein	7.12516e-12	0.890307
PBANKA_1363200	ubiquitin-activating enzyme E1, putative	2.80317e-12	0.889827
PBANKA_0203750	phosphatidate cytidylyltransferase, putative	6.60544e-12	0.889768
PBANKA_0805300	conserved Plasmodium protein, unknown function	2.11325e-14	0.889348
PBANKA_1451100	conserved Plasmodium protein, unknown function	4.32058e-12	0.887671
PBANKA_0522300	conserved Plasmodium protein, unknown function	4.67229e-12	0.887611
PBANKA_1109100	ERCC4 domain-containing protein, putative	1.64057e-17	0.886952
PBANKA_0821400	ADP-ribosylation factor, putative	1.51663e-11	0.886233
PBANKA_1463200	vacuolar protein sorting-associated protein 26, putative	2.14913e-14	0.886233
PBANKA_1360200	conserved Plasmodium protein, unknown function	4.17459e-18	0.885814
PBANKA_1459800	conserved Plasmodium protein, unknown function	5.15421e-13	0.885694
PBANKA_1221700	conserved protein, unknown function	3.24896e-18	0.885035
PBANKA_0810300	conserved Plasmodium protein, unknown function	1.93424e-13	0.884855
PBANKA_0919900	ATP-dependent 6-phosphofructokinase, putative	1.56446e-13	0.883417
PBANKA_1230700	protein phosphatase, putative	3.29076e-18	0.883118
PBANKA_1007900	conserved Plasmodium protein, unknown function	6.34931e-12	0.882998
PBANKA_0906100	conserved Plasmodium protein, unknown function	2.64143e-15	0.882818
PBANKA_0611700	conserved protein, unknown function	4.40855e-15	0.88162
PBANKA_1359500	conserved protein, unknown function	7.88917e-15	0.880002
PBANKA_1339300	conserved Plasmodium protein, unknown function	5.2751e-17	0.878505
PBANKA_0405600	microtubule-associated protein RP/EB family, putative	4.13252e-18	0.878385
PBANKA_0105700	MYND-type zinc finger protein, putative	4.67472e-11	0.878145
PBANKA_0932600	conserved protein, unknown function	6.56503e-11	0.876887
PBANKA_0816800	glycolipid transfer protein, putative	6.18882e-14	0.876528
PBANKA_0810700	subpellicular microtubule protein 1, putative	1.11655e-10	0.876048
PBANKA_1017600	conserved Plasmodium protein, unknown function	1.26983e-10	0.876048
PBANKA_0510100	conserved protein, unknown function	1.69229e-10	0.875809
PBANKA_1213100	prohibitin 2	3.88327e-15	0.875689
PBANKA_1113500	ras-related protein Rab-1A, putative	8.5902e-17	0.874671
PBANKA_0305900	conserved Plasmodium protein, unknown function	2.2371e-14	0.873592
PBANKA_1228000	1-cys peroxiredoxin, putative	5.73135e-15	0.872454
PBANKA_0515350	OTU-like cysteine protease, putative	1.50573e-19	0.872394
PBANKA_0207600	asparagine-rich antigen, putative	1.66152e-10	0.872214
PBANKA_0917400	armadillo repeat protein PF16	2.74569e-12	0.871675
PBANKA_0112300	conserved Plasmodium protein, unknown function	3.52084e-14	0.871316
PBANKA_1460500	serine/threonine protein kinase, putative	1.37893e-13	0.871256
PBANKA_0815800	GINS complex subunit Psf3, putative	9.35508e-18	0.871136
PBANKA_1016200	protein kinase, putative	1.17601e-11	0.870896
PBANKA_1237600	zinc finger protein, putative	1.27148e-11	0.869818
PBANKA_0405800	spindle and kinetochore-associated protein 2, putative	9.28046e-11	0.869399
PBANKA_1119600	merozoite surface protein 10, putative	5.8008e-21	0.869399
PBANKA_1104500	conserved protein, unknown function	2.01296e-11	0.868919
PBANKA_1240700	NIMA related kinase 2	4.34277e-19	0.86838
PBANKA_0411700	HSP20-like chaperone, putative	1.7143e-10	0.867721
PBANKA_0410400	glycogen synthase kinase 3, putative	8.19937e-12	0.867601
PBANKA_0202400	conserved Plasmodium protein, unknown function	2.26775e-12	0.866942
PBANKA_1450000	tetQ family GTPase, putative	4.4905e-12	0.864786
PBANKA_0521500	conserved Plasmodium protein, unknown function	1.09695e-17	0.864426
PBANKA_0103400	glyoxalase I-like protein GILP, putative	3.02918e-14	0.864366
PBANKA_0407300	conserved Plasmodium protein, unknown function	1.3856e-14	0.864007
PBANKA_1444200	conserved Plasmodium protein, unknown function	7.73978e-11	0.864007
PBANKA_0906000	alpha/beta hydrolase, putative	1.31008e-19	0.863348
PBANKA_1446700	phenylalanine--tRNA ligase, putative	1.99713e-11	0.863048
PBANKA_1219200	Cg8 protein, putative	1.73575e-14	0.862928
PBANKA_0719100	conserved Plasmodium protein, unknown function	4.07989e-11	0.862749
PBANKA_0826200	protein phosphatase-beta, putative	2.90999e-13	0.86173
PBANKA_0906600	coproporphyrinogen-III oxidase, putative	1.06537e-11	0.860652
PBANKA_1459500	myosin A tail domain interacting protein MTIP, putative	2.08888e-09	0.860412
PBANKA_1023000	myosin-specific chaperone UNC, putative	6.08325e-11	0.860292
PBANKA_1353200	mitotic-spindle organizing protein 1, putative	2.89458e-11	0.860113
PBANKA_0408100	50S ribosomal protein L9, apicoplast, putative	5.39924e-11	0.859753
PBANKA_1320700	signal peptide peptidase, putative	2.95456e-11	0.859274
PBANKA_0922600	kelch domain-containing protein, putative	1.50642e-18	0.859034
PBANKA_1107800	longevity-assurance (LAG1) protein, putative	6.86317e-11	0.858914
PBANKA_1112700	conserved protein, unknown function	9.55681e-18	0.858615
PBANKA_1338900	glideosome associated protein with multiple membrane spans 1, putative	1.75185e-10	0.857776
PBANKA_1461300	conserved Plasmodium protein, unknown function	2.03112e-09	0.857716
PBANKA_0708700	mediator of RNA polymerase II transcription subunit 7, putative	1.82325e-12	0.857537
PBANKA_1237300	inner membrane complex protein, putative	1.37848e-21	0.857477
PBANKA_0409400	kinase-related protein PKRP	3.2048e-09	0.857297
PBANKA_0926900	WD repeat-containing protein, putative	5.57153e-13	0.857177
PBANKA_0824400	cyclin-dependent kinases regulatory subunit, putative	1.08224e-12	0.857117
PBANKA_1430600	conserved Plasmodium protein, unknown function	1.07676e-09	0.856578
PBANKA_1354100	ras-related protein Rab-11B, putative	9.13362e-11	0.856518
PBANKA_0833900	conserved Plasmodium protein, unknown function	4.07142e-11	0.855859
PBANKA_1009900	conserved Plasmodium protein, unknown function	3.61336e-10	0.855739
PBANKA_0712000	U3 small nucleolar ribonucleoprotein protein IMP4, putative	3.42386e-09	0.85508
PBANKA_0941200	tRNA-splicing ligase RtcB, putative	1.67872e-15	0.854661
PBANKA_0415100	conserved Plasmodium protein, unknown function	3.85864e-11	0.853882
PBANKA_0825200	thiamine pyrophosphokinase, putative	3.12077e-15	0.853642
PBANKA_1022600	pantothenate kinase 1, putative	9.3457e-10	0.853523
PBANKA_1105300	conserved Plasmodium protein, unknown function	1.71404e-10	0.853223
PBANKA_0707900	thrombospondin-related protein 1	2.94247e-16	0.852864
PBANKA_0930800	conserved Plasmodium protein, unknown function	6.17748e-11	0.851845
PBANKA_0941000	conserved Plasmodium protein, unknown function	6.18255e-13	0.851785
PBANKA_1330400	DNA-3-methyladenine glycosylase, putative	4.8535e-11	0.851725
PBANKA_0715800	50S ribosomal protein L10, putative	3.77446e-11	0.850767
PBANKA_1343500	conserved protein, unknown function	2.75794e-14	0.850228

## Sheet: cluster 3
feature_symbol	Product Description	sc3_5_markers_padj	sc3_5_markers_auroc
PBANKA_0109800	conserved protein, unknown function	1.10308e-19	0.979365
PBANKA_0704900	crystalloid-specific PH domain-containing protein, putative	1.92602e-17	0.97619
PBANKA_1453900	conserved protein, unknown function	5.1001e-22	0.973651
PBANKA_0612400	conserved Plasmodium protein, unknown function	1.09572e-12	0.970635
PBANKA_0105100	conserved Plasmodium protein, unknown function	2.26641e-21	0.969603
PBANKA_0905900	AP2 domain transcription factor AP2-O	2.2274e-17	0.969524
PBANKA_0932500	histone-lysine N-methyltransferase SET7, putative	1.55626e-16	0.968968
PBANKA_1449300	upregulated in late gametocytes ULG8, putative	2.41076e-17	0.964444
PBANKA_0606200	blood stage antigen 41-3 precursor, putative	1.16463e-14	0.964206
PBANKA_1415200	conserved protein, unknown function	1.2469e-16	0.963254
PBANKA_0938000	conserved Plasmodium protein, unknown function	2.50748e-14	0.962222
PBANKA_0904200	conserved Plasmodium protein, unknown function	1.81801e-18	0.961984
PBANKA_1436600	inner membrane complex protein 1h	1.99134e-22	0.961984
PBANKA_1318500	conserved Plasmodium protein, unknown function	4.50754e-21	0.961746
PBANKA_1463300	conserved Plasmodium protein, unknown function	3.43629e-14	0.960238
PBANKA_0902900	conserved protein, unknown function	6.31179e-14	0.959841
PBANKA_0502650	conserved Plasmodium protein, unknown function	1.08881e-14	0.953254
PBANKA_1421700	secreted ookinete protein, putative	3.20163e-23	0.951905
PBANKA_1225900	conserved Plasmodium protein, unknown function	1.27432e-11	0.951746
PBANKA_0106300	conserved Plasmodium protein, unknown function	5.27855e-13	0.949286
PBANKA_0417600	LCCL domain-containing protein	7.29499e-17	0.94873
PBANKA_1115300	glideosome-associated protein 40, putative	1.72903e-13	0.948254
PBANKA_1114100	conserved Plasmodium protein, unknown function	3.37415e-12	0.947937
PBANKA_0815400	conserved protein, unknown function	3.10512e-12	0.94746
PBANKA_0714000	meiotic recombination protein DMC1	1.11084e-11	0.947143
PBANKA_1110600	conserved Plasmodium protein, unknown function	1.69173e-16	0.946032
PBANKA_1439100	BRO1 domain-containing protein, putative	1.97056e-11	0.944286
PBANKA_0503500	zinc finger protein, putative	1.78359e-12	0.943333
PBANKA_1317200	NAD(P) transhydrogenase, putative	6.01412e-13	0.942937
PBANKA_1138600	conserved protein, unknown function	1.64137e-16	0.942778
PBANKA_0720900	MOLO1 domain-containing protein, putative	3.91183e-12	0.94246
PBANKA_0402500	phosphatidylethanolamine-binding protein, putative	5.71844e-14	0.941032
PBANKA_0912500	conserved Plasmodium protein, unknown function	8.24362e-14	0.941032
PBANKA_0417200	PH domain-containing protein	1.3257e-12	0.940952
PBANKA_0510300	conserved Plasmodium protein, unknown function	3.61771e-12	0.939841
PBANKA_1038800	conserved Plasmodium protein, unknown function	3.52216e-15	0.939048
PBANKA_0312700	DEAD/DEAH box helicase, putative	1.41714e-11	0.93881
PBANKA_1444800	thioredoxin-like associated protein 1, putative	5.44953e-18	0.938571
PBANKA_1120400	inner membrane complex protein 1j, putative	4.38063e-12	0.937222
PBANKA_1437700	conserved Plasmodium protein, unknown function	2.98672e-12	0.93627
PBANKA_0620300	conserved protein, unknown function	6.88383e-16	0.935238
PBANKA_1132300	conserved Plasmodium protein, unknown function	3.65243e-13	0.933968
PBANKA_1233600	secreted ookinete protein, putative	4.53208e-14	0.933968
PBANKA_1231300	major facilitator superfamily domain-containing protein, putative	2.01238e-14	0.933413
PBANKA_0704700	conserved Plasmodium protein, unknown function	2.50748e-14	0.932143
PBANKA_0812600	conserved Plasmodium protein, unknown function	3.11993e-14	0.930873
PBANKA_0907100	inner membrane complex protein 1b	1.10696e-10	0.930556
PBANKA_1407900	HORMA domain protein, putative	2.11895e-14	0.930317
PBANKA_1335000	conserved Plasmodium protein, unknown function	5.78169e-15	0.928651
PBANKA_1205200	transmembrane protein 147, putative	5.48496e-11	0.928571
PBANKA_1104100	MOLO1 domain-containing protein, putative	4.93999e-16	0.928095
PBANKA_0109900	basal complex transmembrane protein 1, putative	4.13066e-14	0.927857
PBANKA_1040100	choline kinase	2.19352e-27	0.926429
PBANKA_0914600	RNA (uracil-5-)methyltransferase, putative	4.38633e-14	0.926111
PBANKA_0704800	conserved protein, unknown function	4.11547e-12	0.924206
PBANKA_0812900	conserved Plasmodium protein, unknown function	6.20766e-12	0.924127
PBANKA_1430300	conserved Plasmodium protein, unknown function	1.22286e-12	0.923175
PBANKA_1245200	CPW-WPC family protein	3.8231e-12	0.922857
PBANKA_1419300	conserved Plasmodium protein, unknown function	1.19554e-10	0.922857
PBANKA_1201800	conserved Plasmodium protein, unknown function	1.10961e-12	0.922698
PBANKA_0603300	sexual stage-specific protein G37	2.0532e-11	0.921587
PBANKA_0705600	conserved Plasmodium protein, unknown function	5.91698e-11	0.921508
PBANKA_1225500	conserved protein, unknown function	1.01231e-14	0.920714
PBANKA_0523900	glideosome associated protein with multiple membrane spans 2, putative	2.87238e-10	0.920556
PBANKA_1319500	LCCL domain-containing protein	1.08097e-11	0.919524
PBANKA_1414500	protein kinase, putative	9.86525e-13	0.917778
PBANKA_0927600	conserved Plasmodium protein, unknown function	8.11445e-10	0.917063
PBANKA_1336200	conserved Plasmodium protein, unknown function	9.12602e-22	0.916429
PBANKA_0522200	conserved Plasmodium protein, unknown function	2.03679e-19	0.916349
PBANKA_1454800	RNA-binding protein, putative	4.1041e-14	0.916111
PBANKA_1145200	conserved Plasmodium protein, unknown function	4.23127e-19	0.916032
PBANKA_0703500	conserved Plasmodium protein, unknown function	9.02695e-10	0.915952
PBANKA_1218300	CPW-WPC family protein	2.16099e-10	0.914921
PBANKA_1137400	conserved Plasmodium protein, unknown function	7.34906e-13	0.914683
PBANKA_1210200	PRE-binding protein, putative	3.88173e-09	0.91127
PBANKA_1329900	conserved Plasmodium protein, unknown function	1.20426e-09	0.910952
PBANKA_1115000	conserved protein, unknown function	1.34744e-09	0.910714
PBANKA_1417200	conserved protein, unknown function	4.30488e-11	0.910079
PBANKA_0503300	conserved Plasmodium protein, unknown function	1.35946e-10	0.908254
PBANKA_1305200	serine/threonine protein kinase, putative	3.89519e-12	0.907937
PBANKA_1434600	formin 2, putative	2.46627e-14	0.907302
PBANKA_0907900	conserved Plasmodium protein, unknown function	8.51809e-10	0.907143
PBANKA_0402700	inner membrane complex protein 1e	2.40681e-09	0.907063
PBANKA_0821200	conserved Plasmodium protein, unknown function	2.33085e-11	0.906984
PBANKA_1022200	DIX domain-containing protein, putative	4.50642e-17	0.905635
PBANKA_1415400	conserved protein, unknown function	1.2787e-09	0.905397
PBANKA_0103200	conserved protein, unknown function	1.18509e-09	0.905079
PBANKA_0815900	BSD-domain protein, putative	1.20916e-12	0.905079
PBANKA_0402400	IBR domain protein, putative	5.49845e-17	0.904683
PBANKA_0203600	conserved Plasmodium protein, unknown function	1.50355e-10	0.904524
PBANKA_1320800	conserved Plasmodium protein, unknown function	7.82369e-11	0.904206
PBANKA_0835500	UBX domain-containing protein, putative	1.45402e-09	0.903492
PBANKA_1342300	conserved protein, unknown function	3.9862e-10	0.90254
PBANKA_1346300	CPW-WPC family protein	6.48337e-14	0.901984
PBANKA_1427100	aquaporin, putative	6.43662e-11	0.901032
PBANKA_1109300	conserved Plasmodium protein, unknown function	3.71551e-11	0.900873
PBANKA_0943400	CPW-WPC family protein	6.50012e-10	0.900238
PBANKA_1329100	plasmepsin VIII	1.32157e-14	0.899524
PBANKA_1239000	conserved Plasmodium membrane protein, unknown function	2.25766e-09	0.899127
PBANKA_1128800	CPW-WPC family protein	2.45175e-09	0.898968
PBANKA_1421500	conserved Plasmodium protein, unknown function	3.79836e-11	0.898651
PBANKA_0709000	protein transport protein SEC61 subunit beta, putative	7.36748e-09	0.898333
PBANKA_1300700	LCCL domain-containing protein	3.68431e-10	0.898095
PBANKA_0901900	tubulin--tyrosine ligase, putative	6.88489e-09	0.897063
PBANKA_1315300	LCCL domain-containing protein	4.44807e-12	0.897063
PBANKA_0615300	conserved Plasmodium protein, unknown function	1.49123e-09	0.895873
PBANKA_0801800	conserved Plasmodium protein, unknown function	4.43523e-15	0.894921
PBANKA_1106000	conserved Plasmodium protein, unknown function	1.43306e-08	0.894683
PBANKA_0813300	conserved protein, unknown function	2.50438e-13	0.894444
PBANKA_1233000	SWIB/MDM2 domain-containing protein, putative	3.4535e-11	0.89381
PBANKA_1101200	Plasmodium exported protein, unknown function	5.85704e-10	0.893175
PBANKA_1106500	rhomboid protease ROM4	6.40369e-11	0.893016
PBANKA_0819000	glideosome-associated protein 50, putative	1.52751e-09	0.89254
PBANKA_0931500	folate transporter 2, putative	2.00057e-13	0.892222
PBANKA_0517600	plasmepsin VII	2.47877e-11	0.89127
PBANKA_1334700	transmembrane protein 43, putative	2.94188e-12	0.89119
PBANKA_1334800	conserved Plasmodium protein, unknown function	1.45367e-08	0.890952
PBANKA_0703300	conserved Plasmodium protein, unknown function	2.53504e-08	0.889365
PBANKA_1414100	CDP-diacylglycerol--inositol 3-phosphatidyltransferase, putative	5.5933e-09	0.889048
PBANKA_1460700	dipeptidyl aminopeptidase 2	1.04454e-10	0.88754
PBANKA_1361200	conserved Plasmodium protein, unknown function	4.64569e-09	0.887143
PBANKA_1102100	conserved Plasmodium protein, unknown function	6.18428e-09	0.886032
PBANKA_1318800	protein tyrosine phosphatase	6.04189e-14	0.885556
PBANKA_1135800	conserved Plasmodium protein, unknown function	4.17087e-14	0.883413
PBANKA_1206000	conserved Plasmodium protein, unknown function	4.77202e-08	0.881905
PBANKA_1333700	cGMP-specific 3',5'-cyclic phosphodiesterase delta	1.26172e-10	0.881746
PBANKA_1363600	conserved Plasmodium protein, unknown function	1.12923e-08	0.877778
PBANKA_1134900	zinc finger protein, putative	1.76491e-07	0.875873
PBANKA_0714100	trafficking protein particle complex subunit 2-like protein, putative	1.84745e-10	0.875556
PBANKA_0516000	conserved Plasmodium protein, unknown function	2.82236e-12	0.875476
PBANKA_1329400	conserved protein, unknown function	4.44172e-10	0.874365
PBANKA_1312900	conserved Plasmodium protein, unknown function	1.85601e-08	0.87381
PBANKA_0825700	telomeric repeat binding factor 1, putative	2.65178e-07	0.873333
PBANKA_1463000	osmiophilic body protein G377	1.31514e-07	0.872302
PBANKA_1020300	ankyrin-repeat protein, putative	1.15054e-09	0.872063
PBANKA_1360400	conserved protein, unknown function	7.36357e-08	0.871825
PBANKA_1126800	HECT-domain (ubiquitin-transferase), putative	4.76083e-08	0.871746
PBANKA_0307600	syntaxin, putative	1.63361e-11	0.871667
PBANKA_0204500	LCCL domain-containing protein, putative	9.86376e-10	0.871032
PBANKA_1113400	secreted ookinete protein	6.93881e-08	0.870079
PBANKA_1002100	6-cysteine protein P36	1.24086e-12	0.869206
PBANKA_1323800	kelch domain-containing protein, putative	1.86614e-20	0.86873
PBANKA_1218000	nicotinamidase, putative	6.73593e-22	0.867778
PBANKA_0607000	conserved Plasmodium protein, unknown function	1.64986e-09	0.865238
PBANKA_0835400	conserved Plasmodium protein, unknown function	7.67669e-11	0.863651
PBANKA_1110700	stearoyl-CoA desaturase, putative	4.94982e-09	0.863571
PBANKA_1138900	conserved Plasmodium protein, unknown function	6.9635e-13	0.862302
PBANKA_0502000	conserved Plasmodium protein, unknown function	1.7781e-16	0.860952
PBANKA_1325400	conserved Plasmodium protein, unknown function	3.88957e-16	0.860635
PBANKA_0409900	heptatricopeptide repeat-containing protein, putative	5.75758e-10	0.860476
PBANKA_1224900	conserved Plasmodium protein, unknown function	5.58774e-08	0.859762
PBANKA_0315800	ribosome associated membrane protein RAMP4, putative	7.77965e-07	0.858651
PBANKA_0505800	deoxyribose-phosphate aldolase, putative	1.10156e-06	0.857937
PBANKA_0306900	Sec61-gamma subunit of protein translocation complex, putative	9.00955e-07	0.857778
PBANKA_0502500	serine/threonine protein phosphatase 8	5.47666e-08	0.857063
PBANKA_1205100	PPPDE peptidase, putative	4.50049e-07	0.856984
PBANKA_0110800	conserved Plasmodium protein, unknown function	7.15274e-07	0.856667
PBANKA_0110500	leucine-rich repeat protein	3.19244e-07	0.856111
PBANKA_0413500	conserved Plasmodium protein, unknown function	2.60482e-06	0.852143
PBANKA_1009200	conserved Plasmodium protein, unknown function	3.44665e-11	0.852063
PBANKA_0714600	vacuolar protein sorting-associated protein 2, putative	1.94258e-11	0.851746

## Sheet: cluster 4
feature_symbol	Product Description	sc3_5_markers_padj	sc3_5_markers_auroc
PBANKA_1431400	conserved Plasmodium protein, unknown function	8.83424e-38	0.996263
PBANKA_0416100	dynein heavy chain, putative	9.86651e-20	0.995665
PBANKA_0507300	dynein heavy chain, putative	9.06084e-18	0.995665
PBANKA_0925400	dynein heavy chain, putative	2.98489e-24	0.994768
PBANKA_0306100	6-cysteine protein P230	6.7973e-31	0.994021
PBANKA_0601200	dynein heavy chain, putative	1.97406e-17	0.994021
PBANKA_1029400	conserved Plasmodium protein, unknown function	7.22246e-16	0.994021
PBANKA_1421000	calmodulin, putative	2.12266e-33	0.993423
PBANKA_1409600	meiosis-specific nuclear structural protein 1, putative	1.09047e-20	0.993124
PBANKA_0507800	conserved protein, unknown function	8.37396e-19	0.992526
PBANKA_0806800	conserved Plasmodium protein, unknown function	9.93225e-18	0.992377
PBANKA_1361500	WD repeat-containing protein 16, putative	3.19261e-24	0.989985
PBANKA_0828900	conserved Plasmodium protein, unknown function	5.51549e-29	0.989462
PBANKA_1361600	E1-E2 ATPase, putative	2.03978e-20	0.988565
PBANKA_1329200	dynein beta chain, putative	3.9792e-17	0.988416
PBANKA_0521200	conserved Plasmodium protein, unknown function	7.71766e-18	0.983259
PBANKA_1035700	WD repeat-containing protein 65, putative	6.62312e-27	0.981913
PBANKA_0622000	conserved Plasmodium protein, unknown function	6.23167e-15	0.980867
PBANKA_0934700	conserved Plasmodium protein, unknown function	1.12872e-22	0.979746
PBANKA_1431500	radial spoke head protein 9, putative	4.06433e-36	0.976308
PBANKA_0927700	DDRGK domain-containing protein, putative	3.50966e-31	0.973767
PBANKA_1030400	conserved Plasmodium protein, unknown function	1.05953e-31	0.973468
PBANKA_1034100	FANCJ-like helicase, putative	1.56138e-21	0.97272
PBANKA_1340400	lactate dehydrogenase, putative	2.07301e-22	0.972496
PBANKA_1110300	WD repeat-containing protein, putative	3.39291e-27	0.971898
PBANKA_1125300	conserved Plasmodium protein, unknown function	7.48018e-19	0.971151
PBANKA_1449000	microgamete surface protein MiGS, putative	1.04621e-18	0.971001
PBANKA_1108000	conserved protein, unknown function	8.58589e-19	0.970478
PBANKA_0615200	calcium-dependent protein kinase 4	1.25163e-15	0.966218
PBANKA_1137900	proliferating cell nuclear antigen 1, putative	8.59106e-17	0.964425
PBANKA_0106200	spindle assembly abnormal protein 6	2.202e-18	0.964275
PBANKA_1202300	conserved Plasmodium protein, unknown function	5.17822e-27	0.963901
PBANKA_1304500	protein SOC3	1.01488e-14	0.963378
PBANKA_1348800	conserved protein, unknown function	3.81033e-16	0.963154
PBANKA_1107100	subtilisin-like protease 1	2.74435e-14	0.963079
PBANKA_0416600	replication protein A1, small fragment	4.10997e-18	0.962706
PBANKA_0819900	nucleosome assembly protein	1.5238e-13	0.96136
PBANKA_1432400	perforin-like protein 2	7.96992e-16	0.96009
PBANKA_0301800	condensin-2 complex subunit H2, putative	1.67071e-19	0.959567
PBANKA_1114300	MORN repeat protein, putative	8.74812e-16	0.958445
PBANKA_1331300	conserved Plasmodium protein, unknown function	3.01673e-17	0.958371
PBANKA_0615700	dynein heavy chain, putative	1.00933e-12	0.957997
PBANKA_0302800	conserved Plasmodium protein, unknown function	1.9317e-25	0.957474
PBANKA_1421400	C-Myc-binding protein, putative	1.77611e-19	0.957324
PBANKA_1458800	kinesin, putative	1.1883e-14	0.957175
PBANKA_0830900	leucine-rich repeat protein	1.50997e-17	0.956129
PBANKA_0520700	conserved Plasmodium protein, unknown function	1.75829e-20	0.955755
PBANKA_0307100	conserved Plasmodium protein, unknown function	5.51578e-14	0.955007
PBANKA_1232200	FACT complex subunit SPT16	1.39909e-17	0.955007
PBANKA_0803100	DNA replication licensing factor MCM7, putative	8.07487e-14	0.953886
PBANKA_1301800	conserved Plasmodium protein, unknown function	1.38948e-16	0.953064
PBANKA_0522700	alpha tubulin 2	1.90424e-12	0.951345
PBANKA_0708200	conserved Plasmodium protein, unknown function	5.78958e-14	0.951271
PBANKA_0942400	WD repeat-containing protein, putative	3.74199e-27	0.951271
PBANKA_1108700	structural maintenance of chromosomes protein 4, putative	2.8654e-12	0.950374
PBANKA_1123800	GAS8-like protein, putative	1.44184e-17	0.950149
PBANKA_1326100	conserved Plasmodium protein, unknown function	4.47726e-26	0.949701
PBANKA_0916100	nucleic acid binding protein, putative	3.94073e-14	0.949103
PBANKA_0933700	mitogen-activated protein kinase 2	6.27144e-22	0.946338
PBANKA_1450200	serine hydroxymethyltransferase, putative	1.03713e-13	0.943946
PBANKA_0717200	conserved Plasmodium protein, unknown function	1.82976e-12	0.943722
PBANKA_1206900	tubulin beta chain, putative	4.89635e-12	0.943498
PBANKA_1038200	nuclear formin-like protein MISFIT	2.0118e-18	0.942227
PBANKA_0939300	conserved Plasmodium protein, unknown function	1.37991e-23	0.941704
PBANKA_0720100	conserved Plasmodium protein, unknown function	6.11852e-12	0.941031
PBANKA_1356400	DNA repair protein RAD5, putative	2.60756e-21	0.940508
PBANKA_1308000	conserved Plasmodium protein, unknown function	8.07845e-13	0.940359
PBANKA_1033700	conserved Plasmodium protein, unknown function	2.24118e-25	0.933782
PBANKA_1129600	TPH domain-containing protein, putative	2.61992e-11	0.933782
PBANKA_1038600	conserved Plasmodium protein, unknown function	2.11801e-21	0.933483
PBANKA_1308600	fructose-bisphosphate aldolase 2	3.44744e-19	0.931614
PBANKA_1016700	leucine-rich repeat protein	4.22317e-12	0.931091
PBANKA_0804300	DNA mismatch repair protein MSH2	2.34208e-23	0.930493
PBANKA_1213200	conserved Plasmodium protein, unknown function	1.08412e-13	0.929372
PBANKA_0902400	kinesin-like protein, putative	2.36811e-23	0.92728
PBANKA_1320100	conserved Plasmodium protein, unknown function	3.80646e-20	0.926831
PBANKA_0615800	exported serine/threonine protein kinase	1.4046e-14	0.926532
PBANKA_1316500	conserved Plasmodium protein, unknown function	2.95968e-18	0.926308
PBANKA_1402600	DNA ligase I, putative	2.31923e-16	0.926233
PBANKA_1447900	conserved Plasmodium protein, unknown function	6.44005e-14	0.926158
PBANKA_1427200	protein phosphatase PPM5	9.57714e-13	0.926084
PBANKA_0411300	conserved Plasmodium protein, unknown function	2.5913e-12	0.92571
PBANKA_1013900	PhIL1 interacting protein PIP3, putative	1.40176e-15	0.925037
PBANKA_1429400	dynein light chain 1, putative	2.58602e-15	0.923318
PBANKA_0720000	conserved Plasmodium protein, unknown function	1.17674e-16	0.922571
PBANKA_1006100	flap endonuclease 1, putative	1.04095e-11	0.922197
PBANKA_0939000	mechanosensitive ion channel protein, putative	2.05687e-10	0.921525
PBANKA_1333100	protein MGET, putative	1.17726e-16	0.920703
PBANKA_0203000	chromatin assembly factor 1 protein WD40 domain, putative	3.25764e-12	0.920553
PBANKA_1405000	MORN repeat protein, putative	1.16577e-12	0.917862
PBANKA_1450400	conserved Plasmodium protein, unknown function	1.42988e-12	0.917489
PBANKA_1427800	peptidase family C50, putative	1.20744e-13	0.916667
PBANKA_1330000	enkurin domain-containing protein, putative	3.56584e-23	0.915919
PBANKA_0801500	conserved Plasmodium protein, unknown function	4.80968e-18	0.915321
PBANKA_0702000	conserved protein, unknown function	4.11015e-10	0.914723
PBANKA_0316000	replication factor C subunit 1, putative	3.27678e-13	0.913154
PBANKA_0943000	conserved Plasmodium protein, unknown function	3.0593e-19	0.91293
PBANKA_0513900	conserved Plasmodium protein, unknown function	6.75343e-11	0.912481
PBANKA_1038700	tetratricopeptide repeat protein, putative	1.34785e-16	0.912407
PBANKA_0509700	conserved Plasmodium protein, unknown function	2.0142e-14	0.912182
PBANKA_0707200	alpha/beta hydrolase, putative	4.90632e-16	0.911809
PBANKA_1040000	conserved protein, unknown function	4.22011e-19	0.911584
PBANKA_1343200	conserved Plasmodium protein, unknown function	7.9842e-10	0.911211
PBANKA_1241800	DNA replication licensing factor MCM3, putative	3.20636e-12	0.910538
PBANKA_1205300	roadblock/LC7 domain-containing protein, putative	9.97e-11	0.909716
PBANKA_1109600	conserved Plasmodium protein, unknown function	1.57017e-12	0.908072
PBANKA_1119800	conserved Plasmodium protein, unknown function	2.21645e-12	0.907997
PBANKA_0721100	conserved Plasmodium protein, unknown function	5.45014e-10	0.907698
PBANKA_1321500	conserved Plasmodium protein, unknown function	1.05954e-16	0.907474
PBANKA_1428300	WD repeat-containing protein, putative	2.09355e-21	0.907399
PBANKA_0102700	conserved Plasmodium protein, unknown function	2.21308e-20	0.907324
PBANKA_1420100	conserved Plasmodium protein, unknown function	1.25161e-30	0.9071
PBANKA_1413300	ubiquitin-like protein, putative	8.47884e-19	0.906054
PBANKA_0942300	radial spoke head protein, putative	3.33637e-26	0.905381
PBANKA_0937900	conserved Plasmodium protein, unknown function	1.08059e-12	0.904858
PBANKA_1340100	L-lactate dehydrogenase	1.19989e-09	0.904783
PBANKA_0913600	conserved Plasmodium protein, unknown function	3.54866e-30	0.90426
PBANKA_0918600	phosphatidylinositol-4-phosphate 5-kinase, putative	9.68112e-12	0.903438
PBANKA_1354800	conserved Plasmodium protein, unknown function	6.84413e-11	0.90299
PBANKA_0303300	conserved Plasmodium protein, unknown function	1.39074e-12	0.902167
PBANKA_0404300	P-loop containing nucleoside triphosphate hydrolase, putative	2.00327e-10	0.902093
PBANKA_0925100	leucine-rich repeat protein	6.82881e-19	0.901719
PBANKA_1018300	dynein intermediate chain, putative	5.35444e-15	0.901495
PBANKA_1441100	haloacid dehalogenase-like hydrolase, putative	1.95297e-10	0.901196
PBANKA_1401000	conserved Plasmodium protein, unknown function	1.13483e-13	0.901121
PBANKA_0811800	actin-like protein, putative	3.56002e-17	0.899402
PBANKA_1420700	MAATS1 domain-containing protein, putative	2.20927e-22	0.899103
PBANKA_1024900	DNA replication licensing factor MCM2, putative	3.51153e-14	0.898356
PBANKA_1037500	adenylyl cyclase alpha	7.30355e-14	0.897534
PBANKA_1326400	glyceraldehyde-3-phosphate dehydrogenase	1.19855e-09	0.897309
PBANKA_0921300	deoxyuridine 5'-triphosphate nucleotidohydrolase, putative	7.07312e-18	0.896936
PBANKA_1357800	conserved Plasmodium protein, unknown function	3.65526e-10	0.896712
PBANKA_1427700	RuvB-like helicase 1, putative	3.97168e-21	0.895366
PBANKA_1018200	MORN repeat protein, putative	1.72489e-12	0.894843
PBANKA_0910800	conserved Plasmodium protein, unknown function	7.97322e-18	0.893871
PBANKA_0936800	conserved Plasmodium protein, unknown function	4.66463e-15	0.892975
PBANKA_1243900	conserved Plasmodium protein, unknown function	9.37545e-11	0.891854
PBANKA_1416900	structural maintenance of chromosomes protein 2, putative	3.83435e-11	0.890732
PBANKA_1215900	conserved Plasmodium protein, unknown function	1.92097e-13	0.890658
PBANKA_1455100	replication factor C subunit 4, putative	2.35157e-12	0.890433
PBANKA_1011700	conserved Plasmodium protein, unknown function	1.94631e-17	0.889985
PBANKA_1430900	SUN domain-containing protein, putative	4.8258e-10	0.88991
PBANKA_0920700	conserved Plasmodium protein, unknown function	2.02846e-19	0.889686
PBANKA_0834300	gamma-tubulin complex component, putative	5.4614e-09	0.889462
PBANKA_0708100	dynein light chain 1	2.26289e-14	0.88864
PBANKA_0504800	conserved Plasmodium protein, unknown function	1.67085e-09	0.887593
PBANKA_0942900	phenylalanine--tRNA ligase beta subunit, putative	1.02571e-11	0.885202
PBANKA_0904800	conserved Plasmodium protein, unknown function	4.73286e-15	0.884978
PBANKA_0301300	conserved Plasmodium protein, unknown function	2.27176e-08	0.884604
PBANKA_1302000	conserved Plasmodium protein, unknown function	6.5971e-15	0.883333
PBANKA_0818500	conserved protein, unknown function	1.2237e-12	0.883259
PBANKA_1218500	protein phosphatase inhibitor 2, putative	2.45973e-08	0.882511
PBANKA_0912600	conserved Plasmodium protein, unknown function	2.55021e-11	0.881839
PBANKA_0600600	NIMA related kinase 3, putative	3.12516e-09	0.880867
PBANKA_0104400	nucleoside diphosphate kinase, putative	1.46103e-17	0.880717
PBANKA_1203500	conserved Plasmodium protein, unknown function	7.31768e-21	0.879522
PBANKA_0202700	kinesin-8, putative	7.62426e-21	0.879372
PBANKA_0306000	6-cysteine protein P230p	5.18916e-12	0.877653
PBANKA_0913000	condensin-2 complex subunit D3, putative	1.56622e-08	0.876756
PBANKA_1320900	thioredoxin 1, putative	1.15027e-08	0.876532
PBANKA_1455800	GAS8-like protein, putative	1.34484e-13	0.875635
PBANKA_1137500	actin-depolymerizing factor 2	2.11168e-14	0.875486
PBANKA_0606300	conserved Plasmodium protein, unknown function	9.66872e-12	0.875336
PBANKA_1405900	conserved Plasmodium protein, unknown function	2.53345e-15	0.875037
PBANKA_0822900	dynein intermediate chain, putative	5.62889e-08	0.874439
PBANKA_1030100	actin II	2.22322e-16	0.874141
PBANKA_1421100	transcription elongation factor s-II, putative	5.62709e-11	0.873318
PBANKA_1008800	glucose-6-phosphate isomerase, putative	1.09705e-09	0.871525
PBANKA_1331600	leucine-rich repeat protein	3.61265e-17	0.871375
PBANKA_1129100	DNA polymerase epsilon catalytic subunit A, putative	1.19383e-12	0.870852
PBANKA_1415600	DNA replication licensing factor MCM4, putative	7.30459e-10	0.870852
PBANKA_1431200	conserved Plasmodium protein, unknown function	9.73001e-09	0.869955
PBANKA_1236600	conserved Plasmodium protein, unknown function	1.0186e-07	0.869432
PBANKA_0301000	repetitive organellar protein, putative	4.7621e-08	0.868759
PBANKA_1030600	p1/s1 nuclease, putative	5.92939e-10	0.868535
PBANKA_1208800	MORN repeat protein, putative	1.49556e-07	0.867339
PBANKA_0508600	conserved Plasmodium protein, unknown function	6.12507e-08	0.86704
PBANKA_1432200	male development gene 1	2.07e-07	0.866143
PBANKA_1333000	conserved Plasmodium protein, unknown function	6.19914e-13	0.865695
PBANKA_1013600	PhIL1 interacting protein PIP2, putative	8.02344e-22	0.864574
PBANKA_1409700	alternative splicing regulator, putative	1.27595e-13	0.86435
PBANKA_0310500	conserved Plasmodium protein, unknown function	1.43985e-07	0.863378
PBANKA_1358300	conserved Plasmodium protein, unknown function	7.49386e-08	0.861061
PBANKA_1011400	DNA topoisomerase 2, putative	5.03186e-12	0.859417
PBANKA_0901300	membrane associated erythrocyte binding-like protein	7.48495e-12	0.857175
PBANKA_0805500	conserved Plasmodium protein, unknown function	1.79272e-14	0.856502
PBANKA_0903100	conserved Plasmodium protein, unknown function	4.20567e-13	0.856203
PBANKA_1038500	dynein light chain, putative	3.87826e-11	0.855531
PBANKA_1359600	6-cysteine protein	4.75276e-10	0.854783
PBANKA_1349400	DNA replication complex GINS protein, putative	4.39891e-24	0.854484
PBANKA_1329000	conserved Plasmodium protein, unknown function	6.50233e-17	0.85441
PBANKA_0415000	Maf-like protein, putative	1.54009e-10	0.85426
PBANKA_0827100	protein kinase, putative	5.44374e-08	0.853139
PBANKA_0202500	P-loop containing nucleoside triphosphate hydrolase, putative	3.94687e-09	0.852466
PBANKA_0406300	DNA polymerase delta small subunit, putative	7.73463e-14	0.851794
PBANKA_0312500	origin recognition complex subunit 5, putative	1.13226e-08	0.851345
PBANKA_0213200	conserved Plasmodium protein, unknown function	2.17671e-08	0.851345
PBANKA_1322200	spindle assembly abnormal protein 4, putative	1.38353e-11	0.850299
PBANKA_0720200	protein SOC1	4.85863e-08	0.850149

## Sheet: cluster 5
feature_symbol	Product Description	sc3_5_markers_padj	sc3_5_markers_auroc
PBANKA_1327300	fam-a protein	3.42155e-32	0.98155
PBANKA_1457550	ACEA small nucleolar RNA U3	2.08372e-18	0.971225
PBANKA_1229000	Plasmodium exported protein (PHIST), unknown function	2.0262e-28	0.960788
PBANKA_1444000	macrophage migration inhibitory factor	9.71951e-25	0.955766
PBANKA_0926700	exported protein 1	1.15047e-20	0.946739
PBANKA_1036000	transcription elongation factor SPT6, putative	1.31717e-18	0.942112
PBANKA_0201600	early transcribed membrane protein	5.24321e-16	0.940533
PBANKA_1354380	U6 spliceosomal RNA	1.12298e-16	0.940307
PBANKA_1101300	skeleton-binding protein 1	1.87492e-24	0.937429
PBANKA_0932400	berghepain-2	1.06059e-24	0.935624
PBANKA_1034400	plasmepsin IV	9.46295e-18	0.935003
PBANKA_1219300	heat shock protein 110, putative	1.01204e-17	0.930941
PBANKA_1401300	40S ribosomal protein S7, putative	2.24608e-17	0.930828
PBANKA_0201340	fam-c protein	8.22737e-23	0.930715
PBANKA_1127000	choline/ethanolaminephosphotransferase	3.81904e-18	0.9297
PBANKA_1216500	peptidyl-prolyl cis-trans isomerase, putative	9.12733e-16	0.929474
PBANKA_0201500	Plasmodium exported protein, unknown function	2.78773e-27	0.929079
PBANKA_0416000	high molecular weight rhoptry protein 3, putative	3.10785e-24	0.927838
PBANKA_0826700	parasitophorous vacuolar protein 5	2.03431e-19	0.927556
PBANKA_0617100	60S ribosomal protein L11a, putative	6.43473e-15	0.927387
PBANKA_1327021	fam-a protein	9.81135e-26	0.926935
PBANKA_1145800	membrane associated histidine-rich protein 1a	3.96681e-17	0.926597
PBANKA_0938400	endoplasmic reticulum-resident calcium binding protein, putative	2.72105e-17	0.926202
PBANKA_0721700	ran-specific GTPase-activating protein 1, putative	4.13773e-15	0.92592
PBANKA_1206600	26S protease regulatory subunit 4, putative	4.2062e-18	0.924622
PBANKA_1218200	T-complex protein 1 subunit epsilon, putative	7.28905e-20	0.924566
PBANKA_1437300	endoplasmin, putative	6.8405e-16	0.922873
PBANKA_1423300	DNA/RNA-binding protein Alba 1, putative	2.12715e-14	0.922196
PBANKA_1446800	60 kDa chaperonin, putative	2.42516e-19	0.92197
PBANKA_0830200	high molecular weight rhoptry protein 2	1.69859e-16	0.921575
PBANKA_0107300	T-complex protein 1 subunit zeta, putative	3.07254e-17	0.919883
PBANKA_1318100	aminopeptidase P, putative	2.99182e-17	0.918246
PBANKA_1133300	elongation factor 1-alpha	7.36815e-15	0.916102
PBANKA_1400600	cytoadherence linked asexual protein, putative	4.00982e-19	0.91599
PBANKA_1352000	elongation factor 1-gamma, putative	4.92564e-17	0.915877
PBANKA_0524800	early transcribed membrane protein	1.61691e-15	0.915143
PBANKA_1434700	clathrin heavy chain, putative	7.40743e-18	0.914918
PBANKA_1102200	merozoite surface protein 8	4.86946e-20	0.912153
PBANKA_1204400	DNA/RNA-binding protein Alba 3, putative	6.48798e-15	0.911589
PBANKA_1360300	DNA/RNA-binding protein Alba 4, putative	2.91488e-15	0.910348
PBANKA_0701100	CRA domain-containing protein, putative	5.05948e-17	0.910122
PBANKA_0700741	5.8S ribosomal RNA	1.76484e-14	0.909783
PBANKA_1332600	conserved Plasmodium protein, unknown function	4.513e-24	0.909445
PBANKA_0823400	phosphoglycerate kinase, putative	1.78785e-15	0.908373
PBANKA_0614000	conserved protein, unknown function	9.64605e-18	0.908147
PBANKA_0932200	peptidyl-prolyl cis-trans isomerase, putative	1.42004e-15	0.908147
PBANKA_1437000	conserved protein, unknown function	3.71729e-23	0.906567
PBANKA_1428980	U1 spliceosomal RNA	6.00855e-15	0.905326
PBANKA_1215600	40S ribosomal protein S3A, putative	3.52089e-14	0.904762
PBANKA_1229200	60S ribosomal protein L19, putative	1.95492e-13	0.90132
PBANKA_0511900	60S ribosomal protein L3, putative	6.26526e-14	0.901151
PBANKA_0406650	U4 spliceosomal RNA	8.76044e-25	0.900474
PBANKA_0922100	40S ribosomal protein S18, putative	1.92955e-13	0.899176
PBANKA_1223100	proteasome subunit alpha type-6, putative	1.92045e-14	0.898612
PBANKA_1425000	RNA-binding protein, putative	1.43115e-20	0.898612
PBANKA_1134100	T-complex protein 1 subunit delta, putative	6.74209e-16	0.897766
PBANKA_1407600	60S ribosomal protein L24, putative	1.19191e-12	0.897371
PBANKA_1446500	asparagine-rich protein, putative	1.78236e-17	0.896863
PBANKA_0300600	Plasmodium exported protein, unknown function	1.47796e-16	0.89675
PBANKA_0414600	40S ribosomal protein S15A, putative	1.11017e-12	0.896581
PBANKA_1365500	exported protein IBIS1	1.62873e-14	0.896242
PBANKA_1365200	thioredoxin-related protein, putative	1.28445e-15	0.895565
PBANKA_0919000	26S proteasome regulatory subunit RPN7, putative	5.00578e-24	0.894775
PBANKA_1125600	pyruvate kinase, putative	6.69394e-15	0.894211
PBANKA_1343300	proteasome subunit beta type-7, putative	5.07651e-18	0.894211
PBANKA_1324000	60S ribosomal protein L29, putative	1.93999e-12	0.893986
PBANKA_1133400	elongation factor 1-alpha	1.52906e-12	0.89218
PBANKA_1335900	DNA-directed RNA polymerase, alpha subunit, putative	9.41405e-23	0.892124
PBANKA_0521221	18S ribosomal RNA	1.49954e-12	0.891842
PBANKA_1305100	60S ribosomal protein L1, putative	1.43615e-13	0.891729
PBANKA_1423600	40S ribosomal protein S16, putative	2.44099e-12	0.891729
PBANKA_1030300	nuclear transport factor 2, putative	4.61467e-14	0.89139
PBANKA_1316400	U1 snRNP-associated protein, putative	2.21619e-18	0.890262
PBANKA_1332000	splicing factor U2AF large subunit, putative	5.136e-14	0.890149
PBANKA_1355100	40S ribosomal protein S6, putative	4.33719e-12	0.887779
PBANKA_0818900	endoplasmic reticulum chaperone BiP, putative	3.17339e-12	0.88761
PBANKA_0943600	60S acidic ribosomal protein P1, putative	3.74297e-12	0.887046
PBANKA_0924900	translation elongation factor EF-1, subunit alpha, putative	4.14187e-17	0.886482
PBANKA_1245841	5.8S ribosomal RNA	1.85895e-12	0.885692
PBANKA_0928100	phosphoglycerate mutase, putative	1.63561e-14	0.885466
PBANKA_1003100	pre-mRNA-processing-splicing factor 8, putative	1.4858e-14	0.885128
PBANKA_0604800	eukaryotic translation initiation factor 3 subunit C, putative	7.08367e-13	0.884845
PBANKA_1400700	Plasmodium exported protein, unknown function	2.45017e-12	0.88383
PBANKA_1103500	conserved Plasmodium protein, unknown function	7.48393e-27	0.883773
PBANKA_1456100	40S ribosomal protein S17, putative	5.48212e-13	0.883773
PBANKA_1404900	26S protease regulatory subunit 10B, putative	8.00142e-17	0.883548
PBANKA_0623100	tryptophan-rich protein	7.47276e-12	0.883435
PBANKA_0602700	nucleosome assembly protein, putative	2.4149e-12	0.883209
PBANKA_0100600	schizont membrane associated cytoadherence protein	3.46829e-22	0.882927
PBANKA_0942500	thioredoxin-like mero protein, putative	6.5444e-15	0.881742
PBANKA_1234200	40S ribosomal protein S24, putative	1.91054e-11	0.881404
PBANKA_0100700	Plasmodium exported protein, unknown function	1.45354e-21	0.880275
PBANKA_0603200	eukaryotic translation initiation factor 5A, putative	1.23214e-14	0.879598
PBANKA_0911650	U2 spliceosomal RNA	2.83122e-11	0.879203
PBANKA_1235600	adenosylhomocysteinase, putative	1.24993e-16	0.878808
PBANKA_0307000	60S ribosomal protein L37ae, putative	3.00758e-11	0.878696
PBANKA_1343750	Plasmodium RNA of unknown function RUF1	2.04988e-11	0.878244
PBANKA_0901800	conserved Plasmodium protein, unknown function	1.12237e-18	0.877906
PBANKA_0916200	T-complex protein 1 subunit alpha, putative	3.13725e-15	0.877849
PBANKA_1233100	proteasome subunit beta type-1, putative	3.20419e-14	0.877624
PBANKA_0702800	protein disulfide isomerase	1.8286e-12	0.877454
PBANKA_1137000	bergheilysin	8.43084e-12	0.877454
PBANKA_0418000	ATP-dependent RNA helicase DDX60, putative	2.62668e-13	0.877229
PBANKA_0804000	60S ribosomal protein L37, putative	2.53615e-11	0.876439
PBANKA_0405200	T-complex protein 1 subunit beta, putative	2.46766e-13	0.8761
PBANKA_0937700	60S ribosomal protein L36, putative	3.72031e-11	0.876044
PBANKA_0416500	copper-transporting ATPase	2.55396e-12	0.875536
PBANKA_1357200	heat shock protein 110, putative	1.8184e-12	0.873674
PBANKA_0803400	40S ribosomal protein S29, putative	4.0641e-12	0.873336
PBANKA_1024351	5S ribosomal RNA	2.28191e-17	0.872489
PBANKA_0112600	fam-b protein	1.03195e-22	0.871925
PBANKA_0405500	60S ribosomal protein L7, putative	8.81256e-11	0.871812
PBANKA_0214700	Plasmodium exported protein, unknown function	1.37142e-12	0.871587
PBANKA_0513600	adenosine deaminase, putative	1.15064e-15	0.87153
PBANKA_0923400	60S ribosomal protein L35, putative	5.77211e-11	0.87074
PBANKA_0316100	Plasmodium exported protein, unknown function	2.59971e-17	0.870289
PBANKA_0406500	T-complex protein 1 subunit eta, putative	3.10289e-16	0.869048
PBANKA_0502200	26S proteasome regulatory subunit p55, putative	5.32978e-18	0.868032
PBANKA_0713300	histidine triad nucleotide-binding protein 1, putative	1.45405e-11	0.867694
PBANKA_1039400	ribosomal protein S27a, putative	1.53e-10	0.866904
PBANKA_1218900	elongation factor 1-delta, putative	1.08705e-12	0.866565
PBANKA_1326300	cytochrome c1 precursor, putative	4.54021e-16	0.865888
PBANKA_0618600	conserved protein, unknown function	2.1525e-11	0.865775
PBANKA_0704500	HECT-like E3 ubiquitin ligase, putative	2.25025e-10	0.86555
PBANKA_0904700	60S ribosomal protein L41, putative	2.62339e-10	0.865042
PBANKA_1360100	nucleoside transporter 1	1.49133e-24	0.865042
PBANKA_1302800	thioredoxin peroxidase 1	6.26525e-12	0.864816
PBANKA_1000600	erythrocyte membrane antigen 1	7.35695e-17	0.864252
PBANKA_0800400	conserved Plasmodium protein, unknown function	1.44262e-10	0.864139
PBANKA_1444100	T-complex protein 1 subunit gamma, putative	3.43013e-17	0.864026
PBANKA_0524200	early transcribed membrane protein	7.76785e-12	0.862334
PBANKA_0207000	calcium-transporting ATPase, putative	9.71634e-12	0.862277
PBANKA_0316800	erythrocyte membrane associated protein 2	1.87279e-23	0.860415
PBANKA_0520900	antigen UB05, putative	1.79762e-11	0.860415
PBANKA_1126200	protein DJ-1, putative	3.73452e-13	0.860246
PBANKA_0403000	60S ribosomal protein L44, putative	2.76314e-10	0.859738
PBANKA_1142800	conserved protein, unknown function	7.58733e-11	0.859738
PBANKA_0314500	40S ribosomal protein S26, putative	4.45312e-10	0.857763
PBANKA_1454000	DNA gyrase subunit B, putative	1.68811e-16	0.857369
PBANKA_1331900	eukaryotic initiation factor 4a, putative	3.26468e-11	0.856297
PBANKA_0930700	conserved protein, unknown function	3.48327e-11	0.854773
PBANKA_0805700	heat shock protein 90, putative	1.22924e-09	0.854773
PBANKA_1309750	U5 spliceosomal RNA	1.49547e-10	0.853024
PBANKA_0919100	parasitophorous vacuolar protein 1	1.33249e-10	0.852855
PBANKA_0619300	conserved Plasmodium protein, unknown function	7.98982e-11	0.852009
PBANKA_1329700	26S proteasome regulatory subunit RPN2, putative	2.30592e-11	0.85009
