# Supplementary material for: Using scRNA-seq to Identify Transcriptional Variation in the Malaria Parasite Ookinete Stage
Source: Front Cell Infect Microbiol. 2021 Mar 1;11:604129. doi: 10.3389/fcimb.2021.604129 (PMC7958875; doi:10.3389/fcimb.2021.604129)
Supplement: Supplementary file 3 [file Table_2.xlsx]

## Sheet: HVG_m3drop_cluster1.3
All highly variable genes in cluster 1.3 ookinetes calculated using the M3drop method
Gene_ID	product	effect.size	p.value	q.value
PBANKA_1034500	conserved protein, unknown function PBANKA_1034500	13.017	7.07257e-16	1.76744e-12
PBANKA_1104200	2-oxoisovalerate dehydrogenase subunit beta, mitochondrial, putative PBANKA_1104200	7.6288	3.31578e-13	4.14307e-10
PBANKA_1233700	conserved protein, unknown function PBANKA_1233700	10.0239	1.11496e-12	9.28765e-10
PBANKA_1318600	conserved protein, unknown function PBANKA_1318600	6.45143	3.60829e-11	1.80342e-08
PBANKA_1314800	elongation factor 2, putative PBANKA_1314800	6.25356	3.57808e-11	1.80342e-08
PBANKA_0509300	glutamine--fructose-6-phosphate aminotransferase [isomerizing], putative PBANKA_0509300	5.61513	1.01673e-10	4.23468e-08
PBANKA_1025200	H/ACA ribonucleoprotein complex subunit 4, putative PBANKA_1025200	5.84238	1.96074e-09	6.99985e-07
PBANKA_1410000	26S protease regulatory subunit 7, putative PBANKA_1410000	7.50023	1.68176e-08	5.25341e-06
PBANKA_1014500	plasmepsin IX, putative PBANKA_1014500	6.61556	3.44936e-08	9.57773e-06
PBANKA_0703900	receptor for activated c kinase, putative PBANKA_0703900	7.50069	1.24045e-07	3.0999e-05
PBANKA_1125600	pyruvate kinase, putative PBANKA_1125600	4.92327	1.55142e-07	3.52456e-05
PBANKA_0412900	circumsporozoite- and TRAP-related protein PBANKA_0412900	72.9434	2.80907e-07	5.84988e-05
PBANKA_1331900	eukaryotic initiation factor 4a, putative PBANKA_1331900	3.87805	3.21781e-07	6.18562e-05
PBANKA_1117300	conserved Plasmodium protein, unknown function PBANKA_1117300	33.1461	4.91355e-07	8.77069e-05
PBANKA_1134100	T-complex protein 1 subunit delta, putative PBANKA_1134100	4.4669	6.55231e-07	0.000109161
PBANKA_0312400	DNA-directed RNA polymerase II subunit RPB2, putative PBANKA_0312400	5.24554	2.20718e-06	0.000344734
PBANKA_0508300	conserved Plasmodium protein, unknown function PBANKA_0508300	15.8848	2.76903e-06	0.000407048
PBANKA_0208900	StAR-related lipid transfer protein, putative PBANKA_0208900	27.6403	3.14759e-06	0.000429034
PBANKA_1353800	conserved Plasmodium protein, unknown function PBANKA_1353800	24.1101	3.57534e-06	0.000429034
PBANKA_1024700	ubiquitin fusion degradation protein 1, putative PBANKA_1024700	4.78695	3.60533e-06	0.000429034
PBANKA_1340100	L-lactate dehydrogenase PBANKA_1340100	3.76094	3.49449e-06	0.000429034
PBANKA_0501200	early transcribed membrane protein PBANKA_0501200	4.55079	4.0045e-06	0.000454874
PBANKA_0932600	conserved protein, unknown function PBANKA_0932600	3.52203	5.86899e-06	0.000637679
PBANKA_1432300	cell traversal protein for ookinetes and sporozoites PBANKA_1432300	5.93791	7.51404e-06	0.000756137
PBANKA_0511900	60S ribosomal protein L3, putative PBANKA_0511900	3.72544	7.5644e-06	0.000756137
PBANKA_0911650	U2 spliceosomal RNA PBANKA_0911650	5.12182	9.82889e-06	0.000911585
PBANKA_1355700	myosin A PBANKA_1355700	4.43702	9.84906e-06	0.000911585
PBANKA_1345500	CTLH domain-containing protein, putative PBANKA_1345500	23.8124	1.17966e-05	0.00102251
PBANKA_1447700	elongation factor G, putative PBANKA_1447700	3.54778	1.18658e-05	0.00102251
PBANKA_0209300	actin-related protein PBANKA_0209300	3.69301	1.3312e-05	0.00110889
PBANKA_0707100	inner membrane complex protein 1i PBANKA_0707100	3.65332	1.63449e-05	0.00131761
PBANKA_0211500	proteasome subunit alpha type-5, putative PBANKA_0211500	4.96264	1.91355e-05	0.00149436
PBANKA_0613400	30S ribosomal protein S12, mitochondrial, putative PBANKA_0613400	5.26322	2.00746e-05	0.0015202
PBANKA_0204600	photosensitized INA-labeled protein PHIL1 PBANKA_0204600	4.13423	2.16e-05	0.00154224
PBANKA_1315500	sortilin, putative PBANKA_1315500	3.85008	2.15535e-05	0.00154224
PBANKA_1017700	cytochrome b-c1 complex subunit 6, putative PBANKA_1017700	3.12496	2.41722e-05	0.00167795
PBANKA_1359000	protein transport protein SEC61 subunit alpha, putative PBANKA_1359000	5.91508	2.72641e-05	0.00184143
PBANKA_1123200	CPW-WPC family protein PBANKA_1123200	3.93785	2.81104e-05	0.00184863
PBANKA_1128800	CPW-WPC family protein PBANKA_1128800	9.02208	3.06244e-05	0.00196231
PBANKA_1349800	thrombospondin-related anonymous protein PBANKA_1349800	3.78463	3.31538e-05	0.00207128
PBANKA_1002200	6-cysteine protein P52 PBANKA_1002200	4.10983	3.6423e-05	0.00222002
PBANKA_0523900	glideosome associated protein with multiple membrane spans 2, putative PBANKA_0523900	3.968	4.31473e-05	0.00256727
PBANKA_1108600	alpha-soluble NSF attachment protein, putative PBANKA_1108600	3.01429	5.53294e-05	0.00321554
PBANKA_1320500	V-type H(+)-translocating pyrophosphatase, putative PBANKA_1320500	7.99917	6.96904e-05	0.00387014
PBANKA_1242100	methionine aminopeptidase 1a, putative PBANKA_1242100	3.39003	6.90525e-05	0.00387014
PBANKA_1311300	inner membrane complex protein, putative PBANKA_1311300	3.04386	7.12703e-05	0.00387184
PBANKA_1324100	ubiquitin carboxyl-terminal hydrolase isozyme L3, putative PBANKA_1324100	4.22984	7.47788e-05	0.003976
PBANKA_0616400	conserved protein, unknown function PBANKA_0616400	3.41513	7.65942e-05	0.00398355
PBANKA_0609900	heat shock protein DNAJ homologue Pfj4, putative PBANKA_0609900	3.10538	7.81088e-05	0.00398355
PBANKA_1010000	mitochondrial acidic protein MAM33, putative PBANKA_1010000	3.63928	8.01851e-05	0.00400765
PBANKA_0505000	dihydrolipoamide acyltransferase, putative PBANKA_0505000	3.22514	8.59187e-05	0.00421001
PBANKA_1411200	conserved Plasmodium protein, unknown function PBANKA_1411200	53.4206	0.000111068	0.00450412
PBANKA_1143700	secreted ookinete protein, putative PBANKA_1143700	5.14576	0.000104782	0.00450412
PBANKA_1409400	mitochondrial ribosomal protein S15 precursor, putative PBANKA_1409400	4.06477	0.000105921	0.00450412
PBANKA_0101300	geranylgeranyl transferase type-2 subunit beta, putative PBANKA_0101300	3.86978	9.85666e-05	0.00450412
PBANKA_0306500	conserved protein, unknown function PBANKA_0306500	3.8426	0.000101269	0.00450412
PBANKA_0820000	DnaJ protein, putative PBANKA_0820000	3.71219	0.000107981	0.00450412
PBANKA_1430600	conserved Plasmodium protein, unknown function PBANKA_1430600	3.55122	0.000111747	0.00450412
PBANKA_1027900	small nuclear ribonucleoprotein-associated protein B, putative PBANKA_1027900	3.1407	0.000100527	0.00450412
PBANKA_1228000	1-cys peroxiredoxin, putative PBANKA_1228000	3.13997	0.000102704	0.00450412
PBANKA_1101400	rhoptry-associated protein 2/3 PBANKA_1101400	3.0229	0.000110209	0.00450412
PBANKA_1238800	karyopherin beta, putative PBANKA_1238800	2.71847	0.000110557	0.00450412
PBANKA_1219000	heat shock protein 90, putative PBANKA_1219000	3.72305	0.000115742	0.00451938
PBANKA_1117700	malate dehydrogenase, putative PBANKA_1117700	3.21928	0.000114749	0.00451938
PBANKA_0519000	S-antigen, putative PBANKA_0519000	4.71943	0.000132964	0.00504328
PBANKA_1461400	bax inhibitor 1, putative PBANKA_1461400	3.42108	0.000133196	0.00504328
PBANKA_0807000	DNA-directed RNA polymerase II subunit RPB1, putative PBANKA_0807000	2.99748	0.000141107	0.0052631
PBANKA_1304000	conserved Plasmodium protein, unknown function PBANKA_1304000	9.35033	0.000154337	0.00543224
PBANKA_0915600	aquaglyceroporin PBANKA_0915600	3.453	0.000153469	0.00543224
PBANKA_1354400	60S ribosomal protein L18, putative PBANKA_1354400	3.37925	0.000152454	0.00543224
PBANKA_0303600	26S proteasome regulatory subunit RPN1, putative PBANKA_0303600	3.03532	0.000150239	0.00543224
PBANKA_1003100	pre-mRNA-processing-splicing factor 8, putative PBANKA_1003100	4.3356	0.000167386	0.00580968
PBANKA_1353500	exosome complex component RRP42, putative PBANKA_1353500	3.00109	0.000173384	0.00593545
PBANKA_0409000	conserved Plasmodium protein, unknown function PBANKA_0409000	3.84336	0.000187691	0.00625387
PBANKA_0706600	conserved Plasmodium protein, unknown function PBANKA_0706600	2.8958	0.000186147	0.00625387
PBANKA_1024311:ncRNA		4.45042	0.000204787	0.00673371
PBANKA_1011600	chromatin assembly factor 1 P55 subunit, putative PBANKA_1011600	2.84079	0.000214581	0.00693902
PBANKA_0718800	small GTP-binding protein sar1, putative PBANKA_0718800	2.72691	0.000216584	0.00693902
PBANKA_1207700	zinc finger protein, putative PBANKA_1207700	4.07605	0.000234321	0.00741226
PBANKA_0101200	elongation factor G, putative PBANKA_0101200	2.92551	0.000239425	0.00747905
PBANKA_1336600	conserved protein, unknown function PBANKA_1336600	2.95907	0.000252529	0.00779098
PBANKA_1357700	aspartate carbamoyltransferase, putative PBANKA_1357700	3.22111	0.000272291	0.00819824
PBANKA_1455000	mitochondrial carrier protein, putative PBANKA_1455000	2.68145	0.000271735	0.00819824
PBANKA_1309700	ATP-dependent RNA helicase DDX5, putative PBANKA_1309700	4.75332	0.000289689	0.00861826
PBANKA_0919300	spermidine synthase, putative PBANKA_0919300	3.32267	0.000297443	0.00874484
PBANKA_0916700	conserved Plasmodium protein, unknown function PBANKA_0916700	3.05747	0.00032539	0.00945523
PBANKA_1411400	ubiquitin-like protein nedd8 homologue, putative PBANKA_1411400	4.93663	0.000342763	0.00973368
PBANKA_1143400	NADH-cytochrome b5 reductase, putative PBANKA_1143400	2.61661	0.000341198	0.00973368
PBANKA_1461800	26S protease regulatory subunit 8, putative PBANKA_1461800	4.43902	0.00035329	0.00991991
PBANKA_0715200	eukaryotic translation initiation factor 3 subunit G, putative PBANKA_0715200	3.05796	0.000359228	0.00997455
PBANKA_1216500	peptidyl-prolyl cis-trans isomerase, putative PBANKA_1216500	2.75001	0.000373013	0.0102435
PBANKA_0710100	2-oxoglutarate dehydrogenase E1 component, putative PBANKA_0710100	3.03445	0.00040689	0.0110524
PBANKA_0824700	thioredoxin reductase, putative PBANKA_0824700	2.95346	0.0004115	0.0110574
PBANKA_1417400	conserved Plasmodium protein, unknown function PBANKA_1417400	4.17594	0.00042785	0.0113744
PBANKA_1238700	MerC domain-containing protein, putative PBANKA_1238700	4.30226	0.000518822	0.0136477
PBANKA_0517600	plasmepsin VII PBANKA_0517600	3.67526	0.000546292	0.0142207
PBANKA_1459100	conserved Plasmodium protein, unknown function PBANKA_1459100	71.4822	0.000568428	0.0144067
PBANKA_1443400	conserved Plasmodium protein, unknown function PBANKA_1443400	8.22693	0.000568592	0.0144067
PBANKA_1324300	inner membrane complex sub-compartment protein 3 PBANKA_1324300	3.41743	0.000582267	0.0144067
PBANKA_0605900	conserved Plasmodium protein, unknown function PBANKA_0605900	3.32929	0.000588028	0.0144067
PBANKA_0513800	heptatricopeptide repeat and RAP domain-containing protein, putative PBANKA_0513800	3.1119	0.000580622	0.0144067
PBANKA_0603200	eukaryotic translation initiation factor 5A, putative PBANKA_0603200	2.91643	0.000578151	0.0144067
PBANKA_0316200	Plasmodium exported protein, unknown function PBANKA_0316200	4.10713	0.000607294	0.0147343
PBANKA_0313300	MtN3-like protein PBANKA_0313300	2.94401	0.000628271	0.0150966
PBANKA_0820200	thioredoxin-like protein 1, putative PBANKA_0820200	6.47449	0.00063795	0.0151832
PBANKA_0835200	AP2 domain transcription factor, putative PBANKA_0835200	3.51253	0.00066028	0.0155664
PBANKA_1018700	conserved Plasmodium protein, unknown function PBANKA_1018700	2.92212	0.000734015	0.017143
PBANKA_0811000	small nuclear ribonucleoprotein Sm D3, putative PBANKA_0811000	3.87363	0.000742598	0.0171829
PBANKA_1020500	14-3-3 protein, putative PBANKA_1020500	10.287	0.000818911	0.0187749
PBANKA_0610400	non-SERCA-type Ca2+ -transporting P-ATPase, putative PBANKA_0610400	2.93364	0.000893197	0.020109
PBANKA_1410200	cytochrome c, putative PBANKA_1410200	2.52399	0.000888811	0.020109
PBANKA_0717500	nuclear cap-binding protein subunit 2, putative PBANKA_0717500	3.06347	0.000924788	0.0206343
PBANKA_1329400	conserved protein, unknown function PBANKA_1329400	4.14744	0.000963034	0.0211107
PBANKA_0928800	splicing factor U2AF small subunit, putative PBANKA_0928800	2.63228	0.000959241	0.0211107
PBANKA_0934200	ubiquitin domain-containing protein DSK2, putative PBANKA_0934200	2.76161	0.00100402	0.0216297
PBANKA_1430400	adrenodoxin-type ferredoxin, putative PBANKA_1430400	2.29229	0.000996747	0.0216297
PBANKA_1360400	conserved protein, unknown function PBANKA_1360400	18.8352	0.00106807	0.0224428
PBANKA_1010600	calmodulin, putative PBANKA_1010600	3.27013	0.0010612	0.0224428
PBANKA_1445000	subpellicular microtubule protein 2, putative PBANKA_1445000	2.50506	0.00106871	0.0224428
PBANKA_0506000	schizont egress antigen-1 PBANKA_0506000	2.78431	0.00109439	0.0227907
PBANKA_0819450	telomerase RNA PBANKA_0819450	2.47546	0.00112323	0.023198
PBANKA_1423700	GDP-mannose 4,6-dehydratase, putative PBANKA_1423700	2.46012	0.00115127	0.0235821
PBANKA_0909900	WD repeat-containing protein, putative PBANKA_0909900	2.92195	0.00117181	0.0237239
PBANKA_0404900	cytochrome c oxidase subunit ApiCOX35, putative PBANKA_0404900	2.64556	0.00117851	0.0237239
PBANKA_0301600	conserved Plasmodium protein, unknown function PBANKA_0301600	2.16741	0.00118667	0.0237239
PBANKA_1456100	40S ribosomal protein S17, putative PBANKA_1456100	2.84613	0.00120724	0.0239435
PBANKA_1463500	translation initiation factor eIF-2B subunit beta, putative PBANKA_1463500	2.45628	0.0012663	0.0249172
PBANKA_0310000	protein SIS1, putative PBANKA_0310000	3.29963	0.00131238	0.0256222
PBANKA_0412800	eukaryotic translation initiation factor 4E, putative PBANKA_0412800	3.00647	0.00141665	0.0271595
PBANKA_1346500	protein tyrosine phosphatase-like protein PBANKA_1346500	2.67366	0.00140837	0.0271595
PBANKA_1406100	DNA-directed RNA polymerase subunit alpha, putative PBANKA_1406100	2.50648	0.00142373	0.0271595
PBANKA_1457500	RNA polymerase II transcription factor B subunit 2, putative PBANKA_1457500	2.66154	0.00147127	0.0278538
PBANKA_1015400	CPW-WPC family protein PBANKA_1015400	2.7257	0.00151126	0.0281838
PBANKA_0912100	casein kinase 1, putative PBANKA_0912100	2.65384	0.00150905	0.0281838
PBANKA_1428700	eukaryotic translation initiation factor 3 subunit A, putative PBANKA_1428700	2.67747	0.00152607	0.0282492
PBANKA_1144800	conserved protein, unknown function PBANKA_1144800	2.41825	0.00155016	0.0284842
PBANKA_0602700	nucleosome assembly protein, putative PBANKA_0602700	20.2216	0.00161566	0.0294711
PBANKA_0214200	tRNA pseudouridine synthase D, putative PBANKA_0214200	3.26153	0.00178933	0.0324025
PBANKA_0403700	conserved Plasmodium protein, unknown function PBANKA_0403700	11.4057	0.0018273	0.0326555
PBANKA_0913700	coatomer subunit delta, putative PBANKA_0913700	3.19275	0.00182944	0.0326555
PBANKA_0504300	flagellar outer arm dynein-associated protein, putative PBANKA_0504300	3.33952	0.00188011	0.0331587
PBANKA_1317200	NAD(P) transhydrogenase, putative PBANKA_1317200	2.69237	0.00188417	0.0331587
PBANKA_MIT01400:rRNA		10.4378	0.00191809	0.0335197
PBANKA_MIT02800:rRNA		10.9274	0.00197289	0.0342378
PBANKA_1338900	glideosome associated protein with multiple membrane spans 1, putative PBANKA_1338900	3.9353	0.00208426	0.0353164
PBANKA_1453500	HD superfamily phosphohydrolase protein, putative PBANKA_1453500	2.63166	0.00209618	0.0353164
PBANKA_0916400	ubiquitin-like protein, putative PBANKA_0916400	2.46541	0.00210193	0.0353164
PBANKA_1133800	DNA helicase, putative PBANKA_1133800	2.46042	0.0021057	0.0353164
PBANKA_1003200	conserved Plasmodium protein, unknown function PBANKA_1003200	2.28344	0.00209696	0.0353164
PBANKA_0203300	DNA-directed RNA polymerase II subunit RPB9, putative PBANKA_0203300	2.57805	0.00222869	0.0371299
PBANKA_1345400	ER lumen protein retaining receptor 1, putative PBANKA_1345400	4.80656	0.00225206	0.0372709
PBANKA_1002000	conserved Plasmodium protein, unknown function PBANKA_1002000	2.33669	0.00240319	0.0395103
PBANKA_1232500	eukaryotic translation initiation factor 3 subunit B, putative PBANKA_1232500	2.70282	0.00243617	0.0397908
PBANKA_0821400	ADP-ribosylation factor, putative PBANKA_0821400	2.23549	0.00251795	0.0408594
PBANKA_1136300	RNA-binding protein, putative PBANKA_1136300	2.70862	0.00268577	0.0432636
PBANKA_0721000	conserved protein, unknown function PBANKA_0721000	2.60507	0.00270073	0.0432636
PBANKA_1202000	inner membrane complex protein 1c PBANKA_1202000	6.42707	0.00286209	0.0455564
PBANKA_1401900	LisH domain-containing protein, putative PBANKA_1401900	2.3893	0.00297095	0.04699
PBANKA_1234400	zinc finger protein, putative PBANKA_1234400	2.38216	0.00317509	0.0499028

## Sheet: DE host_cluster 1.3
Differentiall expressed genes across individual guts from monocle (pseudotime as a covariate in the model). Input was the HVG genes from HVG_m3drop_cluster1.3
Gene_ID	product	pval	qval
PBANKA_0602700	nucleosome assembly protein, putative PBANKA_0602700	6.52523e-17	8.34766e-15
PBANKA_1338900	glideosome associated protein with multiple membrane spans 1, putative PBANKA_1338900	1.05002e-16	8.34766e-15
PBANKA_1345500	CTLH domain-containing protein, putative PBANKA_1345500	6.41983e-07	3.40251e-05
PBANKA_1411200	conserved Plasmodium protein, unknown function PBANKA_1411200	2.55252e-06	0.000101463
PBANKA_1459100	conserved Plasmodium protein, unknown function PBANKA_1459100	9.68518e-06	0.000259316
PBANKA_0703900	receptor for activated c kinase, putative PBANKA_0703900	9.7855e-06	0.000259316
PBANKA_1447700	elongation factor G, putative PBANKA_1447700	1.97628e-05	0.000448898
PBANKA_1324300	inner membrane complex sub-compartment protein 3 PBANKA_1324300	2.66947e-05	0.000530557
PBANKA_0403700	conserved Plasmodium protein, unknown function PBANKA_0403700	4.00501e-05	0.000707553
PBANKA_1024700	ubiquitin fusion degradation protein 1, putative PBANKA_1024700	0.000102211	0.00147741
PBANKA_1331900	eukaryotic initiation factor 4a, putative PBANKA_1331900	9.97336e-05	0.00147741
PBANKA_1410000	26S protease regulatory subunit 7, putative PBANKA_1410000	0.000773953	0.0102549
PBANKA_1309700	ATP-dependent RNA helicase DDX5, putative PBANKA_1309700	0.000950067	0.0116201
PBANKA_1238700	MerC domain-containing protein, putative PBANKA_1238700	0.00149463	0.0169747
PBANKA_1207700	zinc finger protein, putative PBANKA_1207700	0.00165472	0.01754
PBANKA_1024311:ncRNA		0.00180283	0.0179156
PBANKA_0412900	circumsporozoite- and TRAP-related protein PBANKA_0412900	0.00244101	0.0210587
PBANKA_1104200	2-oxoisovalerate dehydrogenase subunit beta, mitochondrial, putative PBANKA_1104200	0.0026489	0.0210587
PBANKA_0911650	U2 spliceosomal RNA PBANKA_0911650	0.0023352	0.0210587
PBANKA_1101400	rhoptry-associated protein 2/3 PBANKA_1101400	0.00259453	0.0210587
PBANKA_1457500	RNA polymerase II transcription factor B subunit 2, putative PBANKA_1457500	0.00278272	0.0210692
PBANKA_0211500	proteasome subunit alpha type-5, putative PBANKA_0211500	0.00317257	0.022929
PBANKA_MIT02800:rRNA		0.00368578	0.02548
PBANKA_1453500	HD superfamily phosphohydrolase protein, putative PBANKA_1453500	0.00640185	0.0424123
PBANKA_0610400	non-SERCA-type Ca2+ -transporting P-ATPase, putative PBANKA_0610400	0.00734213	0.0448999
PBANKA_1456100	40S ribosomal protein S17, putative PBANKA_1456100	0.00715327	0.0448999
PBANKA_0613400	30S ribosomal protein S12, mitochondrial, putative PBANKA_0613400	0.00812092	0.0478232
PBANKA_1417400	conserved Plasmodium protein, unknown function PBANKA_1417400	0.0117192	0.0665484
PBANKA_1238800	karyopherin beta, putative PBANKA_1238800	0.0142081	0.0773773
PBANKA_1428700	eukaryotic translation initiation factor 3 subunit A, putative PBANKA_1428700	0.0145995	0.0773773
PBANKA_0313300	MtN3-like protein PBANKA_0313300	0.0153021	0.0784851
PBANKA_1336600	conserved protein, unknown function PBANKA_1336600	0.016003	0.0795151
PBANKA_1320500	V-type H(+)-translocating pyrophosphatase, putative PBANKA_1320500	0.0175432	0.0845262
PBANKA_1353800	conserved Plasmodium protein, unknown function PBANKA_1353800	0.0194798	0.0910969
PBANKA_1461800	26S protease regulatory subunit 8, putative PBANKA_1461800	0.0218455	0.0967739
PBANKA_0517600	plasmepsin VII PBANKA_0517600	0.0219111	0.0967739
PBANKA_1359000	protein transport protein SEC61 subunit alpha, putative PBANKA_1359000	0.0267389	0.103695
PBANKA_1329400	conserved protein, unknown function PBANKA_1329400	0.0255078	0.103695
PBANKA_1242100	methionine aminopeptidase 1a, putative PBANKA_1242100	0.0260971	0.103695
PBANKA_1346500	protein tyrosine phosphatase-like protein PBANKA_1346500	0.0260457	0.103695
PBANKA_1234400	zinc finger protein, putative PBANKA_1234400	0.0247027	0.103695
PBANKA_1411400	ubiquitin-like protein nedd8 homologue, putative PBANKA_1411400	0.0279074	0.10565
PBANKA_1355700	myosin A PBANKA_1355700	0.0304155	0.107468
PBANKA_0820000	DnaJ protein, putative PBANKA_0820000	0.029317	0.107468
PBANKA_0609900	heat shock protein DNAJ homologue Pfj4, putative PBANKA_0609900	0.0303529	0.107468
PBANKA_0509300	glutamine--fructose-6-phosphate aminotransferase [isomerizing], putative PBANKA_0509300	0.0316093	0.109258
PBANKA_0508300	conserved Plasmodium protein, unknown function PBANKA_0508300	0.0330399	0.111773
PBANKA_1020500	14-3-3 protein, putative PBANKA_1020500	0.0355492	0.117757
PBANKA_MIT01400:rRNA		0.0376981	0.121027
PBANKA_0501200	early transcribed membrane protein PBANKA_0501200	0.0395811	0.121027
PBANKA_0811000	small nuclear ribonucleoprotein Sm D3, putative PBANKA_0811000	0.0388365	0.121027
PBANKA_0506000	schizont egress antigen-1 PBANKA_0506000	0.0384965	0.121027
PBANKA_0523900	glideosome associated protein with multiple membrane spans 2, putative PBANKA_0523900	0.0484337	0.145301
PBANKA_0835200	AP2 domain transcription factor, putative PBANKA_0835200	0.0546839	0.161014
PBANKA_1315500	sortilin, putative PBANKA_1315500	0.058665	0.169595
PBANKA_1432300	cell traversal protein for ookinetes and sporozoites PBANKA_1432300	0.0623217	0.176949
PBANKA_1304000	conserved Plasmodium protein, unknown function PBANKA_1304000	0.0673113	0.187763
PBANKA_0306500	conserved protein, unknown function PBANKA_0306500	0.076994	0.208254
PBANKA_1401900	LisH domain-containing protein, putative PBANKA_1401900	0.0772767	0.208254
PBANKA_0824700	thioredoxin reductase, putative PBANKA_0824700	0.080069	0.212183
PBANKA_0505000	dihydrolipoamide acyltransferase, putative PBANKA_0505000	0.090068	0.234767
PBANKA_1125600	pyruvate kinase, putative PBANKA_1125600	0.103533	0.265511
PBANKA_1108600	alpha-soluble NSF attachment protein, putative PBANKA_1108600	0.10976	0.272838
PBANKA_0721000	conserved protein, unknown function PBANKA_0721000	0.109821	0.272838
PBANKA_1340100	L-lactate dehydrogenase PBANKA_1340100	0.117785	0.287835
PBANKA_1423700	GDP-mannose 4,6-dehydratase, putative PBANKA_1423700	0.119479	0.287835
PBANKA_0912100	casein kinase 1, putative PBANKA_0912100	0.126975	0.301328
PBANKA_0821400	ADP-ribosylation factor, putative PBANKA_0821400	0.12952	0.302848
PBANKA_1349800	thrombospondin-related anonymous protein PBANKA_1349800	0.147419	0.339704
PBANKA_1117300	conserved Plasmodium protein, unknown function PBANKA_1117300	0.154069	0.349958
PBANKA_1311300	inner membrane complex protein, putative PBANKA_1311300	0.157395	0.352475
PBANKA_1233700	conserved protein, unknown function PBANKA_1233700	0.171561	0.378864
PBANKA_1314800	elongation factor 2, putative PBANKA_1314800	0.175285	0.381785
PBANKA_1025200	H/ACA ribonucleoprotein complex subunit 4, putative PBANKA_1025200	0.181117	0.384732
PBANKA_0312400	DNA-directed RNA polymerase II subunit RPB2, putative PBANKA_0312400	0.181477	0.384732
PBANKA_1003100	pre-mRNA-processing-splicing factor 8, putative PBANKA_1003100	0.209879	0.439088
PBANKA_0710100	2-oxoglutarate dehydrogenase E1 component, putative PBANKA_0710100	0.213077	0.43999
PBANKA_1409400	mitochondrial ribosomal protein S15 precursor, putative PBANKA_1409400	0.234665	0.478355
PBANKA_0412800	eukaryotic translation initiation factor 4E, putative PBANKA_0412800	0.265676	0.528031
PBANKA_0807000	DNA-directed RNA polymerase II subunit RPB1, putative PBANKA_0807000	0.262676	0.528031
PBANKA_1228000	1-cys peroxiredoxin, putative PBANKA_1228000	0.275451	0.53686
PBANKA_1133800	DNA helicase, putative PBANKA_1133800	0.276871	0.53686
PBANKA_1134100	T-complex protein 1 subunit delta, putative PBANKA_1134100	0.287306	0.53819
PBANKA_1357700	aspartate carbamoyltransferase, putative PBANKA_1357700	0.291097	0.53819
PBANKA_0913700	coatomer subunit delta, putative PBANKA_0913700	0.287501	0.53819
PBANKA_0819450	telomerase RNA PBANKA_0819450	0.288828	0.53819
PBANKA_1318600	conserved protein, unknown function PBANKA_1318600	0.310413	0.556729
PBANKA_1354400	60S ribosomal protein L18, putative PBANKA_1354400	0.315129	0.556729
PBANKA_1455000	mitochondrial carrier protein, putative PBANKA_1455000	0.309096	0.556729
PBANKA_0301600	conserved Plasmodium protein, unknown function PBANKA_0301600	0.312062	0.556729
PBANKA_1430600	conserved Plasmodium protein, unknown function PBANKA_1430600	0.320358	0.559746
PBANKA_1128800	CPW-WPC family protein PBANKA_1128800	0.334206	0.56651
PBANKA_0519000	S-antigen, putative PBANKA_0519000	0.331542	0.56651
PBANKA_0409000	conserved Plasmodium protein, unknown function PBANKA_0409000	0.334918	0.56651
PBANKA_0715200	eukaryotic translation initiation factor 3 subunit G, putative PBANKA_0715200	0.36845	0.616669
PBANKA_0303600	26S proteasome regulatory subunit RPN1, putative PBANKA_0303600	0.372878	0.617579
PBANKA_1443400	conserved Plasmodium protein, unknown function PBANKA_1443400	0.384101	0.629609
PBANKA_1353500	exosome complex component RRP42, putative PBANKA_1353500	0.396071	0.636114
PBANKA_1410200	cytochrome c, putative PBANKA_1410200	0.394885	0.636114
PBANKA_0934200	ubiquitin domain-containing protein DSK2, putative PBANKA_0934200	0.406402	0.646179
PBANKA_0605900	conserved Plasmodium protein, unknown function PBANKA_0605900	0.415633	0.654313
PBANKA_1018700	conserved Plasmodium protein, unknown function PBANKA_1018700	0.427079	0.66574
PBANKA_0404900	cytochrome c oxidase subunit ApiCOX35, putative PBANKA_0404900	0.43487	0.671305
PBANKA_1011600	chromatin assembly factor 1 P55 subunit, putative PBANKA_1011600	0.452459	0.685812
PBANKA_1003200	conserved Plasmodium protein, unknown function PBANKA_1003200	0.452895	0.685812
PBANKA_0616400	conserved protein, unknown function PBANKA_0616400	0.491955	0.737933
PBANKA_0928800	splicing factor U2AF small subunit, putative PBANKA_0928800	0.498995	0.741498
PBANKA_0707100	inner membrane complex protein 1i PBANKA_0707100	0.539108	0.762123
PBANKA_0932600	conserved protein, unknown function PBANKA_0932600	0.546428	0.762123
PBANKA_1027900	small nuclear ribonucleoprotein-associated protein B, putative PBANKA_1027900	0.543567	0.762123
PBANKA_0718800	small GTP-binding protein sar1, putative PBANKA_0718800	0.517695	0.762123
PBANKA_1317200	NAD(P) transhydrogenase, putative PBANKA_1317200	0.52496	0.762123
PBANKA_1406100	DNA-directed RNA polymerase subunit alpha, putative PBANKA_1406100	0.536957	0.762123
PBANKA_1463500	translation initiation factor eIF-2B subunit beta, putative PBANKA_1463500	0.532257	0.762123
PBANKA_1034500	conserved protein, unknown function PBANKA_1034500	0.558916	0.7661
PBANKA_0717500	nuclear cap-binding protein subunit 2, putative PBANKA_0717500	0.55747	0.7661
PBANKA_1123200	CPW-WPC family protein PBANKA_1123200	0.581145	0.789761
PBANKA_1219000	heat shock protein 90, putative PBANKA_1219000	0.616499	0.824407
PBANKA_0603200	eukaryotic translation initiation factor 5A, putative PBANKA_0603200	0.617009	0.824407
PBANKA_1360400	conserved protein, unknown function PBANKA_1360400	0.623169	0.825698
PBANKA_1136300	RNA-binding protein, putative PBANKA_1136300	0.630306	0.828253
PBANKA_0513800	heptatricopeptide repeat and RAP domain-containing protein, putative PBANKA_0513800	0.654891	0.839739
PBANKA_1232500	eukaryotic translation initiation factor 3 subunit B, putative PBANKA_1232500	0.649801	0.839739
PBANKA_1430400	adrenodoxin-type ferredoxin, putative PBANKA_1430400	0.647127	0.839739
PBANKA_1461400	bax inhibitor 1, putative PBANKA_1461400	0.665814	0.846915
PBANKA_0919300	spermidine synthase, putative PBANKA_0919300	0.674053	0.85059
PBANKA_1017700	cytochrome b-c1 complex subunit 6, putative PBANKA_1017700	0.69328	0.864037
PBANKA_0203300	DNA-directed RNA polymerase II subunit RPB9, putative PBANKA_0203300	0.695577	0.864037
PBANKA_0208900	StAR-related lipid transfer protein, putative PBANKA_0208900	0.741818	0.864669
PBANKA_1014500	plasmepsin IX, putative PBANKA_1014500	0.70524	0.864669
PBANKA_1202000	inner membrane complex protein 1c PBANKA_1202000	0.738535	0.864669
PBANKA_1345400	ER lumen protein retaining receptor 1, putative PBANKA_1345400	0.742992	0.864669
PBANKA_0204600	photosensitized INA-labeled protein PHIL1 PBANKA_0204600	0.740937	0.864669
PBANKA_1002200	6-cysteine protein P52 PBANKA_1002200	0.726672	0.864669
PBANKA_0214200	tRNA pseudouridine synthase D, putative PBANKA_0214200	0.707526	0.864669
PBANKA_0916700	conserved Plasmodium protein, unknown function PBANKA_0916700	0.745029	0.864669
PBANKA_1015400	CPW-WPC family protein PBANKA_1015400	0.714691	0.864669
PBANKA_0511900	60S ribosomal protein L3, putative PBANKA_0511900	0.754764	0.869619
PBANKA_1010600	calmodulin, putative PBANKA_1010600	0.776651	0.86963
PBANKA_0909900	WD repeat-containing protein, putative PBANKA_0909900	0.770165	0.86963
PBANKA_0706600	conserved Plasmodium protein, unknown function PBANKA_0706600	0.767974	0.86963
PBANKA_1002000	conserved Plasmodium protein, unknown function PBANKA_1002000	0.776026	0.86963
PBANKA_0101200	elongation factor G, putative PBANKA_0101200	0.784131	0.870103
PBANKA_1445000	subpellicular microtubule protein 2, putative PBANKA_1445000	0.794434	0.870103
PBANKA_0916400	ubiquitin-like protein, putative PBANKA_0916400	0.798962	0.870103
PBANKA_1144800	conserved protein, unknown function PBANKA_1144800	0.789309	0.870103
PBANKA_0310000	protein SIS1, putative PBANKA_0310000	0.81331	0.879702
PBANKA_0316200	Plasmodium exported protein, unknown function PBANKA_0316200	0.82911	0.883929
PBANKA_0915600	aquaglyceroporin PBANKA_0915600	0.83324	0.883929
PBANKA_1117700	malate dehydrogenase, putative PBANKA_1117700	0.837155	0.883929
PBANKA_1143400	NADH-cytochrome b5 reductase, putative PBANKA_1143400	0.839454	0.883929
PBANKA_1010000	mitochondrial acidic protein MAM33, putative PBANKA_1010000	0.851117	0.890313
PBANKA_1324100	ubiquitin carboxyl-terminal hydrolase isozyme L3, putative PBANKA_1324100	0.858831	0.89251
PBANKA_0101300	geranylgeranyl transferase type-2 subunit beta, putative PBANKA_0101300	0.865519	0.89362
PBANKA_0820200	thioredoxin-like protein 1, putative PBANKA_0820200	0.880774	0.903503
PBANKA_1216500	peptidyl-prolyl cis-trans isomerase, putative PBANKA_1216500	0.918308	0.935968
PBANKA_1143700	secreted ookinete protein, putative PBANKA_1143700	0.937136	0.943067
PBANKA_0504300	flagellar outer arm dynein-associated protein, putative PBANKA_0504300	0.936414	0.943067
PBANKA_0209300	actin-related protein PBANKA_0209300	0.966993	0.966993
