# Supplementary material for: Using scRNA-seq to Identify Transcriptional Variation in the Malaria Parasite Ookinete Stage
Source: Front Cell Infect Microbiol. 2021 Mar 1;11:604129. doi: 10.3389/fcimb.2021.604129 (PMC7958875; doi:10.3389/fcimb.2021.604129)
Supplement: Supplementary file 4 [file Table_3.xlsx]

## Sheet: HVG_allguts_M3drop
All highly variable genes calculate on full single gut ookinete dataset (all four guts) using corrected pseudotime M3drop method
Gene	effect.size	p.value	q.value
PBANKA_1143700	16.122	1.20746e-46	6.9291e-44
PBANKA_1432300	15.4424	2.13296e-51	1.42802e-48
PBANKA_1233700	12.694	3.66367e-66	1.4717e-62
PBANKA_0820200	11.8853	3.37808e-27	9.69266e-25
PBANKA_0821900	11.2176	2.38044e-07	5.43308e-06
PBANKA_0916700	11.1901	4.43863e-20	7.13199e-18
PBANKA_1112000	9.63031	3.76274e-63	7.55745e-60
PBANKA_1410950	9.16977	1.00298e-05	0.000153192
PBANKA_0204600	8.8141	8.5646e-61	8.601e-58
PBANKA_1318600	8.67119	5.01297e-39	2.51714e-36
PBANKA_0707100	8.44342	3.37602e-56	2.71229e-53
PBANKA_1034500	8.19099	2.30228e-62	3.08275e-59
PBANKA_0821700	6.29344	4.18199e-10	1.5412e-08
PBANKA_1353800	6.22412	1.15516e-38	5.15587e-36
PBANKA_0706600	6.09877	1.22967e-30	4.11632e-28
PBANKA_0619200	6.05537	1.55548e-05	0.000223956
PBANKA_1354900	5.82227	3.27984e-07	7.12169e-06
PBANKA_1006300	5.3613	0.000513237	0.00470702
PBANKA_1034400	5.31659	5.16667e-08	1.3477e-06
PBANKA_1459300	5.12258	5.7698e-20	8.91435e-18
PBANKA_1400600	5.02532	0.000960464	0.00802117
PBANKA_0703900	4.99479	1.25418e-15	1.14501e-13
PBANKA_1353400	4.98844	1.46064e-18	1.9558e-16
PBANKA_1013800	4.93895	7.34215e-08	1.86667e-06
PBANKA_1130400	4.7041	7.8909e-26	1.86457e-23
PBANKA_0921200	4.63209	0.000557635	0.00507941
PBANKA_1107600	4.5487	7.62204e-22	1.45799e-19
PBANKA_1311300	4.54486	2.26792e-15	1.98048e-13
PBANKA_1124700	4.52324	3.05034e-35	1.22532e-32
PBANKA_1325900	4.32782	0.000353697	0.00346537
PBANKA_0912100	4.30492	1.19348e-30	4.11632e-28
PBANKA_0602700	4.25673	4.78407e-11	2.11182e-09
PBANKA_0417700	4.22126	0.00139536	0.0110338
PBANKA_0613400	4.20944	4.13375e-27	1.10702e-24
PBANKA_1007000	4.19502	7.48655e-14	5.18508e-12
PBANKA_1306000	4.15668	0.000404184	0.00386573
PBANKA_1115300	4.05232	7.85105e-06	0.000123544
PBANKA_1319300	4.03822	0.00168875	0.0130456
PBANKA_0409000	3.92837	3.02896e-17	3.28847e-15
PBANKA_0936900	3.91091	1.52106e-09	5.13455e-08
PBANKA_0938500	3.88086	0.00323869	0.0222011
PBANKA_1118600	3.87078	1.80913e-05	0.000257705
PBANKA_1125600	3.85597	5.81527e-19	8.05516e-17
PBANKA_1223100	3.85282	3.56187e-07	7.69249e-06
PBANKA_1024700	3.84596	1.39749e-28	4.31824e-26
PBANKA_1121500	3.82857	7.05248e-11	2.8908e-09
PBANKA_0931700	3.78694	5.15189e-07	1.07229e-05
PBANKA_1314800	3.70426	1.16971e-19	1.74027e-17
PBANKA_1364300	3.69264	0.00843485	0.0498276
PBANKA_0932200	3.68838	0.000259555	0.00267341
PBANKA_1355200	3.6866	0.00115112	0.00934949
PBANKA_1324300	3.67354	7.72397e-23	1.72373e-20
PBANKA_1329700	3.60666	0.00668134	0.0407887
PBANKA_0823800	3.60265	2.5127e-14	1.86917e-12
PBANKA_0928800	3.6026	1.74473e-21	3.04721e-19
PBANKA_1319500	3.58507	2.23061e-06	4.0114e-05
PBANKA_1326400	3.57864	0.00119169	0.0096125
PBANKA_0811000	3.57071	6.70388e-13	4.01933e-11
PBANKA_0524300	3.56672	0.00220829	0.0162765
PBANKA_1339300	3.556	0.00259088	0.0184859
PBANKA_0316200	3.55149	2.70047e-13	1.69497e-11
PBANKA_0209300	3.54025	4.49013e-27	1.1273e-24
PBANKA_1237600	3.53206	0.00201064	0.0150967
PBANKA_1138200	3.52096	7.9208e-14	5.39286e-12
PBANKA_0913400	3.49479	1.38152e-10	5.44077e-09
PBANKA_0311400	3.48277	8.26669e-18	1.00628e-15
PBANKA_0818900	3.4711	4.44385e-14	3.18767e-12
PBANKA_1346200	3.44961	0.00017853	0.00189723
PBANKA_0808000	3.42285	3.72099e-10	1.384e-08
PBANKA_0901000	3.40589	0.00194725	0.0147032
PBANKA_1355700	3.3959	8.36405e-21	1.39993e-18
PBANKA_1324100	3.39101	2.42603e-22	4.87268e-20
PBANKA_0623400	3.38347	9.7842e-11	3.93031e-09
PBANKA_0515200	3.37854	0.000237952	0.00246991
PBANKA_MIT01700:rRNA	3.37416	4.25348e-05	0.000547635
PBANKA_1106500	3.37079	0.00375921	0.0252521
PBANKA_1461300	3.35929	1.20265e-14	9.66209e-13
PBANKA_MIT01400:rRNA	3.35531	0.000146003	0.00160684
PBANKA_1008500	3.34813	7.43745e-07	1.47815e-05
PBANKA_1026000	3.33875	0.000874132	0.00745078
PBANKA_MIT02800:rRNA	3.33755	3.63201e-05	0.00047955
PBANKA_0812200	3.32681	4.06158e-05	0.00052461
PBANKA_0605900	3.32105	7.11125e-15	5.95123e-13
PBANKA_1007700	3.30073	0.000217863	0.00226724
PBANKA_0519000	3.2892	5.54807e-11	2.34596e-09
PBANKA_1409400	3.284	2.28557e-13	1.45732e-11
PBANKA_0710100	3.27629	1.73375e-15	1.54766e-13
PBANKA_0831000	3.26527	9.40947e-07	1.7999e-05
PBANKA_1009900	3.26059	2.31264e-19	3.31781e-17
PBANKA_1419100	3.23393	0.00151283	0.0118461
PBANKA_0939500	3.22455	4.55935e-08	1.21291e-06
PBANKA_0924900	3.21689	8.85799e-07	1.72731e-05
PBANKA_1238700	3.21329	3.31585e-09	1.06558e-07
PBANKA_0606300	3.20826	7.31706e-08	1.86667e-06
PBANKA_1245200	3.20734	3.34925e-06	5.67677e-05
PBANKA_1238300	3.20472	0.000268142	0.0027269
PBANKA_1329300	3.16038	1.86466e-14	1.44045e-12
PBANKA_1226500	3.15392	7.18142e-12	3.74646e-10
PBANKA_0214900	3.13176	0.000127551	0.00143522
PBANKA_1453400	3.12393	2.52888e-10	9.58351e-09
PBANKA_1103400	3.11322	2.00048e-17	2.23221e-15
PBANKA_0711600	3.09442	1.91606e-13	1.2828e-11
PBANKA_0932600	3.08997	5.18729e-17	5.48351e-15
PBANKA_0719300	3.07738	0.00818912	0.0485904
PBANKA_0942100	3.05017	1.18906e-06	2.21132e-05
PBANKA_0702500	3.04267	2.73541e-09	8.93344e-08
PBANKA_1461900	3.04054	0.0027911	0.0197045
PBANKA_0918400	3.04041	0.00519463	0.0330455
PBANKA_1128800	3.00924	1.60574e-21	2.93194e-19
PBANKA_0520900	2.98562	0.00646166	0.0396888
PBANKA_0513800	2.98108	1.14975e-22	2.43082e-20
PBANKA_1003100	2.96983	3.65013e-18	4.58205e-16
PBANKA_0205400	2.96955	0.00231881	0.0168439
PBANKA_0307100	2.95082	5.63598e-11	2.35831e-09
PBANKA_1449400	2.93044	5.19323e-05	0.000649881
PBANKA_1365600	2.92402	0.0011521	0.00934949
PBANKA_1354500	2.922	6.96157e-12	3.67956e-10
PBANKA_1415700	2.89971	0.00845044	0.0498464
PBANKA_1422900	2.89913	0.000157874	0.00172332
PBANKA_1417400	2.89774	4.23059e-11	1.88825e-09
PBANKA_0943400	2.89082	3.1269e-08	8.54473e-07
PBANKA_1205000	2.87089	1.11813e-12	6.4165e-11
PBANKA_0506600	2.8674	0.000260416	0.00267543
PBANKA_1120200	2.85789	0.000465	0.00433389
PBANKA_1100700	2.84337	0.00040378	0.00386573
PBANKA_1355100	2.8414	1.968e-16	1.97637e-14
PBANKA_1312200	2.83761	7.9753e-12	4.05529e-10
PBANKA_0806300	2.82731	0.000129863	0.00145309
PBANKA_1135200	2.81202	0.000265833	0.00271028
PBANKA_1450300	2.81199	6.70058e-13	4.01933e-11
PBANKA_1338900	2.80665	5.91632e-05	0.000733514
PBANKA_1216500	2.80532	1.76888e-18	2.29213e-16
PBANKA_0312500	2.80023	0.00243423	0.0176185
PBANKA_0100900	2.79571	8.94364e-16	8.55395e-14
PBANKA_0519400	2.79003	0.00699193	0.0423629
PBANKA_1202000	2.77287	0.00201973	0.0151366
PBANKA_0835200	2.76416	1.0161e-07	2.48883e-06
PBANKA_1320500	2.75595	3.62884e-09	1.14979e-07
PBANKA_1334800	2.74154	3.64991e-14	2.66576e-12
PBANKA_1361800	2.74008	2.46302e-07	5.54925e-06
PBANKA_0941000	2.73497	2.42558e-07	5.50484e-06
PBANKA_1214000	2.73452	1.90772e-07	4.4042e-06
PBANKA_1005900	2.7246	3.55765e-11	1.64265e-09
PBANKA_1210700	2.72213	0.00111728	0.00913393
PBANKA_0714000	2.71887	1.6592e-17	1.90428e-15
PBANKA_0803600	2.6996	1.24451e-17	1.47035e-15
PBANKA_0823900	2.69931	0.000336423	0.00330418
PBANKA_0506000	2.6977	2.3936e-14	1.81416e-12
PBANKA_0934200	2.69713	2.11513e-13	1.3704e-11
PBANKA_0509300	2.68713	4.4584e-15	3.81051e-13
PBANKA_1103000	2.68659	0.0024824	0.0179027
PBANKA_0910900	2.68099	7.69254e-17	7.92331e-15
PBANKA_1444100	2.67662	3.55031e-05	0.000473378
PBANKA_1315500	2.67405	3.94623e-11	1.80136e-09
PBANKA_0707900	2.66106	0.000714435	0.0062936
PBANKA_1428700	2.65377	2.65585e-16	2.60209e-14
PBANKA_0404400	2.64942	0.000105688	0.00120955
PBANKA_1009600	2.6465	1.22468e-05	0.000180203
PBANKA_0517300	2.62762	0.00816558	0.0485224
PBANKA_1338700	2.62465	9.27858e-05	0.00108349
PBANKA_1430600	2.60978	8.42134e-12	4.22856e-10
PBANKA_1424400	2.60821	0.000686372	0.00605968
PBANKA_1011600	2.60763	1.959e-13	1.29005e-11
PBANKA_1030300	2.60719	7.26466e-09	2.21077e-07
PBANKA_1210900	2.60439	0.00357139	0.024152
PBANKA_0211500	2.60148	1.24725e-14	9.82392e-13
PBANKA_0619100	2.57962	7.82253e-15	6.41287e-13
PBANKA_1457500	2.56654	1.75021e-11	8.36973e-10
PBANKA_0717500	2.56538	1.15684e-10	4.60103e-09
PBANKA_0505000	2.56518	1.18301e-11	5.79533e-10
PBANKA_1010600	2.56442	9.84091e-10	3.43747e-08
PBANKA_1240700	2.55959	3.74861e-05	0.000492097
PBANKA_1200800	2.55342	1.47311e-07	3.50148e-06
PBANKA_0618100	2.55239	0.000724915	0.00637196
PBANKA_1007800	2.54851	0.00175299	0.013435
PBANKA_0504300	2.54428	5.90679e-11	2.44614e-09
PBANKA_0501200	2.53836	2.49933e-09	8.22935e-08
PBANKA_1361300	2.52954	0.00237914	0.0172509
PBANKA_1024311:ncRNA	2.52902	4.09638e-06	6.74392e-05
PBANKA_1024800	2.52775	2.31251e-06	4.11033e-05
PBANKA_1437400	2.51601	1.03019e-07	2.50803e-06
PBANKA_1127000	2.51557	1.14264e-08	3.33644e-07
PBANKA_1414100	2.51376	6.77768e-05	0.000820058
PBANKA_1135500	2.50218	6.05795e-08	1.56999e-06
PBANKA_1224400	2.49028	0.000811607	0.00702635
PBANKA_0511900	2.48853	7.3888e-14	5.18508e-12
PBANKA_1334300	2.4865	9.56338e-07	1.82067e-05
PBANKA_0310100	2.48348	4.84497e-05	0.000617849
PBANKA_1334400	2.48282	9.19435e-05	0.00107678
PBANKA_1360300	2.48048	6.53328e-07	1.33008e-05
PBANKA_0206500	2.47755	0.00192289	0.0145466
PBANKA_0308800	2.47588	4.01501e-05	0.000520267
PBANKA_0702900	2.47523	6.46575e-05	0.000791817
PBANKA_1357900	2.47215	4.94331e-05	0.000624442
PBANKA_1340100	2.46163	5.48002e-11	2.34183e-09
PBANKA_0603200	2.46129	4.35359e-13	2.69052e-11
PBANKA_0405400	2.45817	9.43488e-16	8.81393e-14
PBANKA_1219000	2.45458	1.33387e-11	6.45561e-10
PBANKA_1336600	2.45167	1.10289e-08	3.25759e-07
PBANKA_1142400	2.45001	0.00152847	0.0119453
PBANKA_0621000	2.44732	2.81692e-07	6.21735e-06
PBANKA_1340000	2.43917	0.00438633	0.0287437
PBANKA_1000700	2.43628	8.87123e-08	2.22723e-06
PBANKA_1413400	2.43065	0.0059235	0.0367202
PBANKA_1445500	2.42229	3.13466e-09	1.01548e-07
PBANKA_1009500	2.41784	8.4533e-13	4.99366e-11
PBANKA_0405200	2.40808	3.27338e-05	0.000442732
PBANKA_1451100	2.40225	0.000258022	0.00266446
PBANKA_0619300	2.39994	0.00411393	0.0273604
PBANKA_1222800	2.39468	0.000997484	0.00824464
PBANKA_0406000	2.39322	0.00273475	0.0193407
PBANKA_0402500	2.39317	2.90195e-08	8.03939e-07
PBANKA_0623500	2.386	2.47278e-07	5.54925e-06
PBANKA_1227400	2.38248	0.00017334	0.00185188
PBANKA_1359300	2.37442	3.28927e-12	1.81e-10
PBANKA_1121900	2.36707	0.000168366	0.00181333
PBANKA_1225800	2.36627	0.000278697	0.00281288
PBANKA_1314300	2.35985	3.10681e-12	1.73334e-10
PBANKA_0207600	2.35934	7.96557e-07	1.56851e-05
PBANKA_1243600	2.35423	7.37253e-09	2.22672e-07
PBANKA_1437300	2.34803	0.00121199	0.00971769
PBANKA_1454300	2.33444	9.14797e-08	2.28245e-06
PBANKA_1354100	2.32653	0.00228167	0.0166429
PBANKA_0925500	2.31875	5.067e-11	2.21241e-09
PBANKA_1450100	2.31859	0.00209803	0.0155208
PBANKA_1235600	2.31715	1.79309e-07	4.1877e-06
PBANKA_0721000	2.31286	1.003e-12	5.83921e-11
PBANKA_0517600	2.3113	3.16999e-11	1.48068e-09
PBANKA_1425300	2.30761	0.0083299	0.0493528
PBANKA_0919900	2.30341	9.6778e-06	0.000148949
PBANKA_1035500	2.30304	3.46201e-08	9.33347e-07
PBANKA_1456100	2.30249	1.34914e-12	7.63307e-11
PBANKA_1353500	2.29989	2.03403e-08	5.75403e-07
PBANKA_1461800	2.29883	1.37013e-09	4.66426e-08
PBANKA_1215100	2.29796	0.000361083	0.00352056
PBANKA_0207000	2.29775	0.00048879	0.00451372
PBANKA_1104200	2.2926	2.95715e-11	1.39751e-09
PBANKA_1406800	2.29157	7.54434e-12	3.88533e-10
PBANKA_1312700	2.29105	0.000875471	0.00745078
PBANKA_1025200	2.29084	5.57835e-10	2.01876e-08
PBANKA_1126900	2.28908	2.89534e-07	6.3555e-06
PBANKA_1445100	2.28767	2.7816e-06	4.85812e-05
PBANKA_1109600	2.28708	0.003196	0.0219459
PBANKA_0705500	2.28211	0.00377664	0.0253216
PBANKA_1451500	2.2779	0.000916324	0.00770057
PBANKA_1329400	2.26955	4.01342e-07	8.57548e-06
PBANKA_0604800	2.2676	6.87924e-07	1.38169e-05
PBANKA_1243300	2.26491	4.96584e-08	1.31235e-06
PBANKA_0937500	2.2645	5.08601e-08	1.33533e-06
PBANKA_1145800	2.26133	0.00316671	0.0218193
PBANKA_1103300	2.261	7.21335e-11	2.92687e-09
PBANKA_0315900	2.26047	3.27908e-06	5.58138e-05
PBANKA_1317800	2.25622	0.00255787	0.0182829
PBANKA_1233900	2.2529	0.00213189	0.0157423
PBANKA_0214000	2.2529	4.17312e-11	1.88353e-09
PBANKA_0917990	2.24483	6.37532e-10	2.28658e-08
PBANKA_1359200	2.23597	1.19854e-06	2.21869e-05
PBANKA_1230500	2.23051	1.47844e-10	5.7659e-09
PBANKA_1014500	2.22804	8.85528e-05	0.00104011
PBANKA_1017700	2.22026	4.34299e-12	2.35754e-10
PBANKA_1419200	2.21051	1.50392e-10	5.80888e-09
PBANKA_1032400	2.20845	0.000463332	0.00432839
PBANKA_1436100	2.20586	0.00165754	0.0128291
PBANKA_1411000	2.20191	0.0059799	0.0370127
PBANKA_1101100	2.20155	1.53834e-07	3.635e-06
PBANKA_0819000	2.19831	3.4427e-05	0.000460977
PBANKA_1427000	2.19178	1.03934e-09	3.5684e-08
PBANKA_0402700	2.18811	1.01236e-07	2.48883e-06
PBANKA_0406500	2.18774	0.000814758	0.00703846
PBANKA_1459500	2.18719	1.49059e-05	0.000215385
PBANKA_0103900	2.18411	1.03374e-09	3.5684e-08
PBANKA_0611700	2.18276	0.000821631	0.0070826
PBANKA_1362500	2.18156	6.32634e-12	3.38839e-10
PBANKA_0107000	2.17754	1.5787e-10	6.03967e-09
PBANKA_1315700	2.16831	0.00741172	0.0444372
PBANKA_1357200	2.16256	0.00115729	0.00937262
PBANKA_0104000	2.16179	6.66748e-07	1.34589e-05
PBANKA_1034300	2.15876	0.0012348	0.0098809
PBANKA_1434400	2.15652	3.03815e-08	8.35908e-07
PBANKA_1137000	2.14613	4.52621e-10	1.65289e-08
PBANKA_0810500	2.14385	9.72539e-12	4.82307e-10
PBANKA_1410200	2.14295	3.63513e-09	1.14979e-07
PBANKA_1447700	2.14258	5.34041e-11	2.30671e-09
PBANKA_0712800	2.14127	2.79911e-05	0.00038245
PBANKA_1357800	2.14004	5.08269e-07	1.06339e-05
PBANKA_1233600	2.13805	0.000873727	0.00745078
PBANKA_1108000	2.13631	0.00715337	0.0432058
PBANKA_1419900	2.12918	0.00562764	0.0352671
PBANKA_1240500	2.12716	0.00252644	0.0180904
PBANKA_1353900	2.12707	5.76715e-06	9.26666e-05
PBANKA_0816100	2.12198	6.55605e-07	1.33008e-05
PBANKA_0833100	2.12123	1.91021e-09	6.39444e-08
PBANKA_0518700	2.12058	6.96445e-05	0.00083761
PBANKA_0916400	2.11826	8.75672e-10	3.08559e-08
PBANKA_1018700	2.11631	7.99582e-10	2.84241e-08
PBANKA_1344400	2.11297	0.00338686	0.0231121
PBANKA_0201600	2.10859	2.43173e-09	8.07295e-08
PBANKA_1463000	2.10774	0.000376816	0.00365621
PBANKA_0112300	2.10365	1.36437e-06	2.49122e-05
PBANKA_1356700	2.1003	0.000383281	0.00370106
PBANKA_1122200	2.09965	6.16977e-06	9.8349e-05
PBANKA_0523900	2.0945	1.68911e-05	0.000242327
PBANKA_0301400	2.08615	3.86818e-08	1.0359e-06
PBANKA_0810600	2.08428	3.4181e-10	1.28323e-08
PBANKA_1228000	2.08165	4.69086e-09	1.46071e-07
PBANKA_1122000	2.07223	3.1785e-06	5.45643e-05
PBANKA_1202200	2.07106	0.00536753	0.0338022
PBANKA_0928100	2.07084	0.000263461	0.00269293
PBANKA_0915600	2.06819	4.58401e-09	1.43859e-07
PBANKA_1241700	2.05984	0.00433527	0.0285881
PBANKA_1306900	2.05612	0.00352505	0.0239191
PBANKA_1122300	2.0532	3.43657e-05	0.000460977
PBANKA_1117700	2.04854	4.20934e-07	8.94652e-06
PBANKA_1427800	2.04684	0.000160813	0.00174591
PBANKA_0909900	2.04495	2.66194e-06	4.71057e-05
PBANKA_1110700	2.04202	5.28557e-05	0.000659383
PBANKA_0417200	2.04189	0.00318414	0.0219018
PBANKA_0806000	2.03973	7.27052e-06	0.000114983
PBANKA_1246161	2.03864	0.000564336	0.00512882
PBANKA_0821400	2.03842	8.44457e-09	2.53148e-07
PBANKA_1405400	2.03143	2.62236e-07	5.81989e-06
PBANKA_0711400	2.02696	0.00176102	0.0134487
PBANKA_1207700	2.02054	0.000398138	0.0038353
PBANKA_0911650	2.01947	1.13958e-05	0.000170809
PBANKA_0806600	2.01174	2.24854e-06	4.01439e-05
PBANKA_0715700	2.01102	0.0052237	0.0331494
PBANKA_0613800	2.01045	9.51354e-08	2.35901e-06
PBANKA_0314200	2.00613	7.61203e-05	0.000910046
PBANKA_1359000	2.00559	0.000154085	0.00168654
PBANKA_1219100	2.00444	1.84277e-07	4.27885e-06
PBANKA_1115700	1.99937	3.57776e-05	0.000474319
PBANKA_1014000	1.99923	0.000882769	0.00748119
PBANKA_0205900	1.9904	9.79069e-05	0.00113341
PBANKA_0619700	1.98928	0.00792822	0.0472517
PBANKA_0312400	1.98896	2.79083e-08	7.78526e-07
PBANKA_0807000	1.98823	7.03577e-09	2.15746e-07
PBANKA_0306500	1.98815	1.26478e-08	3.65513e-07
PBANKA_0920900	1.98733	3.64223e-06	6.12168e-05
PBANKA_1010000	1.98143	1.7474e-07	4.10486e-06
PBANKA_0602000	1.98103	0.00588995	0.0365984
PBANKA_0213200	1.97303	0.00249493	0.0179608
PBANKA_0810000	1.9679	3.73285e-06	6.24786e-05
PBANKA_1442200	1.9667	0.00284741	0.0199966
PBANKA_1300700	1.96563	3.78887e-05	0.000492553
PBANKA_1234400	1.95559	1.04875e-08	3.12061e-07
PBANKA_1350400	1.95551	0.00466483	0.0302405
PBANKA_0715400	1.94779	0.00496631	0.031767
PBANKA_0620600	1.9476	2.23688e-06	4.0114e-05
PBANKA_1347000	1.947	1.27144e-07	3.05831e-06
PBANKA_1346500	1.94584	6.82961e-08	1.75862e-06
PBANKA_1455000	1.94143	0.00014862	0.00163116
PBANKA_1039400	1.93553	1.07712e-05	0.000162662
PBANKA_1231600	1.93484	0.00714213	0.0432058
PBANKA_0507300	1.93473	0.00190567	0.0144708
PBANKA_0101200	1.93117	3.35543e-08	9.10727e-07
PBANKA_0406600	1.93021	0.00308748	0.0213466
PBANKA_0836100	1.9274	0.000616509	0.00550337
PBANKA_1325300	1.92617	2.31445e-07	5.31265e-06
PBANKA_1142900	1.92481	0.0028353	0.0199464
PBANKA_1134700	1.92323	5.45385e-09	1.68524e-07
PBANKA_1354600	1.92292	0.00420185	0.0278069
PBANKA_1317200	1.92116	4.17672e-06	6.84811e-05
PBANKA_0804000	1.91852	3.00654e-06	5.22826e-05
PBANKA_1430400	1.91827	1.39357e-08	3.99854e-07
PBANKA_1428000	1.91651	0.000168639	0.00181333
PBANKA_1204600	1.91595	9.01965e-06	0.000139354
PBANKA_1407600	1.91586	1.29956e-07	3.10734e-06
PBANKA_1014900	1.91267	0.00225327	0.0165473
PBANKA_1410000	1.91034	2.4823e-05	0.00034266
PBANKA_1003400	1.9087	0.00045847	0.00429295
PBANKA_0810400	1.9065	1.3379e-05	0.000194723
PBANKA_1126500	1.90552	9.47809e-05	0.00110039
PBANKA_0112500	1.905	0.000276723	0.00280034
PBANKA_0720900	1.90045	5.83441e-07	1.20808e-05
PBANKA_0506900	1.89919	8.24797e-05	0.000974473
PBANKA_1029600	1.89698	6.84021e-05	0.000825139
PBANKA_1314400	1.89505	1.41432e-08	4.02929e-07
PBANKA_1239200	1.89335	5.09908e-05	0.000640094
PBANKA_1002200	1.89288	8.39372e-07	1.64476e-05
PBANKA_1015400	1.89205	8.22328e-08	2.07754e-06
PBANKA_1360400	1.88785	1.1462e-08	3.33644e-07
PBANKA_1207200	1.88755	0.00682589	0.0415449
PBANKA_0922800	1.88488	2.28069e-08	6.40668e-07
PBANKA_0213000	1.87974	4.94277e-07	1.03953e-05
PBANKA_1226200	1.87739	1.2357e-07	2.99025e-06
PBANKA_0715300	1.87698	0.000109835	0.00125059
PBANKA_1424200	1.87455	3.91175e-06	6.52012e-05
PBANKA_0313800	1.8745	0.000315959	0.00315724
PBANKA_0606200	1.87076	9.20173e-07	1.77708e-05
PBANKA_0214200	1.8704	1.2041e-05	0.000177826
PBANKA_0412800	1.86717	0.000120999	0.00137303
PBANKA_1332800	1.8652	0.000190972	0.00201347
PBANKA_1311400	1.86433	3.16226e-06	5.45184e-05
PBANKA_1206800	1.86309	0.00686381	0.0416494
PBANKA_0407600	1.85992	1.05275e-06	1.99476e-05
PBANKA_1123200	1.8596	1.13335e-06	2.12741e-05
PBANKA_0714800	1.85743	6.65661e-06	0.00010569
PBANKA_0714700	1.8555	0.00180462	0.0137556
PBANKA_0620500	1.85497	6.47177e-05	0.000791817
PBANKA_1130800	1.85484	6.93589e-07	1.38614e-05
PBANKA_1238800	1.85418	6.17995e-07	1.27307e-05
PBANKA_1409300	1.85239	0.00489337	0.0314507
PBANKA_1134800	1.84989	0.000173283	0.00185188
PBANKA_0809000	1.84953	0.000577326	0.00522324
PBANKA_0101300	1.84543	7.68054e-05	0.000915511
PBANKA_1232500	1.84453	0.000214005	0.00223288
PBANKA_0906900	1.84385	1.65282e-06	2.99071e-05
PBANKA_1126800	1.84227	1.70601e-05	0.00024388
PBANKA_0916600	1.84209	2.39256e-05	0.00033268
PBANKA_1002100	1.83906	1.2981e-06	2.38104e-05
PBANKA_1120700	1.83765	1.40157e-06	2.54756e-05
PBANKA_1232700	1.83507	0.00649588	0.0398381
PBANKA_0103400	1.83481	0.00131744	0.0104795
PBANKA_0709700	1.82783	0.00105206	0.00864238
PBANKA_0208800	1.82615	3.3838e-06	5.71123e-05
PBANKA_1447900	1.82139	0.00484327	0.0312286
PBANKA_1447600	1.82035	2.06738e-05	0.000291392
PBANKA_1224100	1.81873	3.22783e-07	7.04683e-06
PBANKA_0606400	1.81497	0.000425042	0.00403999
PBANKA_1341200	1.81461	0.0020905	0.015503
PBANKA_1339900	1.80948	2.55108e-07	5.69316e-06
PBANKA_1219300	1.80409	3.64109e-05	0.00047955
PBANKA_0409400	1.80345	3.55888e-05	0.000473378
PBANKA_0104300	1.80341	0.00753238	0.0450932
PBANKA_1408200	1.80259	0.00133925	0.010611
PBANKA_1401900	1.80232	8.96629e-07	1.73998e-05
PBANKA_1131500	1.80171	1.96804e-05	0.00027935
PBANKA_1119600	1.80083	0.000556761	0.00507941
PBANKA_1125900	1.79874	1.11194e-06	2.09702e-05
PBANKA_1445300	1.79791	1.14579e-05	0.000171102
PBANKA_1013100	1.79779	1.25044e-06	2.30414e-05
PBANKA_1425000	1.79775	0.0057254	0.035701
PBANKA_0814400	1.7973	4.06135e-06	6.71376e-05
PBANKA_1437600	1.79593	0.000103368	0.00118637
PBANKA_0314500	1.79449	3.58521e-07	7.70149e-06
PBANKA_0613700	1.78826	7.80876e-05	0.000928041
PBANKA_1402200	1.78802	3.77765e-05	0.000492553
PBANKA_1351300	1.78652	0.00282984	0.0199429
PBANKA_0313300	1.78477	2.64024e-05	0.000363214
PBANKA_1423600	1.78387	3.14612e-05	0.000426959
PBANKA_1027900	1.78082	3.77041e-05	0.000492553
PBANKA_1140900	1.77761	0.000894075	0.00756105
PBANKA_1425200	1.77638	4.51763e-06	7.37696e-05
PBANKA_1132100	1.77465	1.15952e-06	2.16641e-05
PBANKA_1033100	1.77343	0.00366933	0.0246896
PBANKA_1458300	1.77227	0.000328257	0.00323982
PBANKA_0517400	1.76934	1.24198e-05	0.000182082
PBANKA_1134100	1.76826	1.30231e-05	0.000190232
PBANKA_1460700	1.76745	1.35832e-05	0.000196981
PBANKA_1355900	1.76733	0.000588963	0.00530363
PBANKA_0903000	1.76699	0.000399249	0.0038368
PBANKA_1321700	1.76547	6.26149e-07	1.28329e-05
PBANKA_0802100	1.76395	0.00147536	0.0115752
PBANKA_1012400	1.76019	0.000135143	0.00150379
PBANKA_1113400	1.75972	0.00098041	0.00812022
PBANKA_1237100	1.75555	0.00172404	0.0132671
PBANKA_0716900	1.75476	4.55108e-07	9.62195e-06
PBANKA_0522400	1.75367	7.87334e-06	0.000123544
PBANKA_0713300	1.74905	0.000185628	0.00196229
PBANKA_1444000	1.74782	0.000589369	0.00530363
PBANKA_1313000	1.74758	9.33199e-07	1.79362e-05
PBANKA_0109600	1.74658	0.00435547	0.0285881
PBANKA_1035400	1.74289	0.000326153	0.00323496
PBANKA_1215600	1.74173	7.46985e-07	1.47815e-05
PBANKA_1413000	1.74135	0.0047191	0.030526
PBANKA_0511000	1.74057	3.1204e-06	5.40286e-05
PBANKA_0926500	1.73886	0.000416665	0.00397563
PBANKA_1443000	1.73513	5.47229e-05	0.000680564
PBANKA_1243800	1.73273	2.72775e-06	4.78489e-05
PBANKA_1002000	1.73109	2.08435e-05	0.000292756
PBANKA_1340500	1.72926	2.69452e-06	4.74731e-05
PBANKA_1309750	1.72748	0.000425421	0.00403999
PBANKA_0623100	1.72692	0.0057118	0.0356832
PBANKA_0504500	1.7266	1.11578e-05	0.000167869
PBANKA_1109700	1.72548	0.00228286	0.0166429
PBANKA_1445400	1.72535	0.000483607	0.00449688
PBANKA_1019100	1.72518	0.000774452	0.00676298
PBANKA_0922100	1.72479	1.02659e-05	0.000156204
PBANKA_1114600	1.72424	0.000495158	0.00456204
PBANKA_1122900	1.72223	0.000212802	0.00222641
PBANKA_0933200	1.72219	4.83033e-06	7.82396e-05
PBANKA_0806800	1.72059	8.71342e-06	0.000135142
PBANKA_0403500	1.71934	6.28711e-05	0.000774703
PBANKA_0708600	1.71717	5.94947e-06	9.52153e-05
PBANKA_1216900	1.71638	0.00116066	0.00938106
PBANKA_1407800	1.71387	0.00270533	0.0192002
PBANKA_0417100	1.7119	4.04707e-06	6.71376e-05
PBANKA_1204500	1.71175	1.17432e-05	0.000174068
PBANKA_0833700	1.71172	0.000901146	0.00760484
PBANKA_1232800	1.70959	8.56102e-06	0.000133293
PBANKA_1363800	1.70581	0.00474402	0.0306378
PBANKA_0602600	1.70442	6.71891e-05	0.000815404
PBANKA_0212900	1.70224	2.69256e-05	0.000369147
PBANKA_0304400	1.70212	0.00446131	0.02914
PBANKA_0515350	1.70169	0.007368	0.0443073
PBANKA_0718100	1.70055	0.00209097	0.015503
PBANKA_0819900	1.69967	1.05895e-05	0.000160522
PBANKA_0104900	1.69792	0.000100025	0.00115129
PBANKA_1130200	1.69458	5.49358e-06	8.86254e-05
PBANKA_1232000	1.69199	4.88074e-05	0.00062044
PBANKA_1014700	1.69188	3.42242e-05	0.000460977
PBANKA_0414200	1.68923	0.000109897	0.00125059
PBANKA_1104500	1.68919	0.00021283	0.00222641
PBANKA_1343000	1.68863	0.000566247	0.00513457
PBANKA_1023600	1.68633	0.000942691	0.00790562
PBANKA_0502600	1.68559	0.00266102	0.0189191
PBANKA_1301900	1.68406	0.00443897	0.0290413
PBANKA_1422200	1.68168	0.000123265	0.00139089
PBANKA_0314900	1.68037	1.16789e-05	0.000173757
PBANKA_1337100	1.67949	4.50728e-05	0.000578458
PBANKA_0417400	1.67809	0.00434524	0.0285881
PBANKA_0705900	1.67739	0.000761953	0.00666833
PBANKA_1327800	1.67483	9.89233e-06	0.00015167
PBANKA_1107200	1.67402	0.00012266	0.00138796
PBANKA_0619900	1.67353	0.000660409	0.00584972
PBANKA_1463500	1.67318	8.34168e-06	0.000130383
PBANKA_0919300	1.67135	0.000319312	0.00318282
PBANKA_1406100	1.66918	4.73597e-05	0.000605873
PBANKA_1345500	1.66579	6.64505e-05	0.000808884
PBANKA_1422700	1.66497	3.24937e-06	5.55435e-05
PBANKA_1448900	1.6619	9.99445e-05	0.00115129
PBANKA_0811900	1.65742	0.00534615	0.0337665
PBANKA_0112200	1.65707	1.98701e-05	0.00028105
PBANKA_1144800	1.65608	4.63763e-06	7.54226e-05
PBANKA_0618400	1.6539	0.000241636	0.00250168
PBANKA_1323700	1.65323	0.00263815	0.0187898
PBANKA_1406900	1.64877	0.00252459	0.0180904
PBANKA_0201900	1.64829	0.00608555	0.0375428
PBANKA_0919100	1.64743	4.9213e-05	0.000623623
PBANKA_1206100	1.64704	2.39344e-05	0.00033268
PBANKA_0406100	1.64618	0.00130155	0.0103737
PBANKA_0800800	1.64532	0.000323712	0.00321869
PBANKA_0405300	1.64478	0.000848562	0.00726796
PBANKA_1014400	1.6447	0.000276757	0.00280034
PBANKA_0912500	1.64441	0.00291067	0.0202989
PBANKA_1455400	1.64412	0.000848441	0.00726796
PBANKA_0203300	1.64238	0.000158343	0.00172375
PBANKA_1227600	1.64086	0.00314384	0.021699
PBANKA_1236300	1.64001	0.000143506	0.00158369
PBANKA_1209100	1.63906	0.00196084	0.014778
PBANKA_0715200	1.6385	9.40486e-05	0.00109505
PBANKA_1416900	1.63537	0.000956386	0.00800376
PBANKA_0926100	1.63309	5.95926e-05	0.000736565
PBANKA_1032300	1.63283	0.000296333	0.00297593
PBANKA_1444500	1.63062	0.000136899	0.00151913
PBANKA_1033400	1.62665	0.00252392	0.0180904
PBANKA_0410500	1.62495	0.00203495	0.0152224
PBANKA_1438500	1.62468	2.44742e-05	0.00033901
PBANKA_0814800	1.62384	0.000357008	0.0034893
PBANKA_0611300	1.62379	0.00716332	0.0432058
PBANKA_1308600	1.62313	0.00173522	0.0133277
PBANKA_0300800	1.62223	0.000608872	0.00545946
PBANKA_0520200	1.62125	0.00338361	0.0231121
PBANKA_0816800	1.62078	0.00660767	0.0404088
PBANKA_1331900	1.62046	0.00133076	0.0105645
PBANKA_0714200	1.62022	0.00223687	0.016457
PBANKA_1420500	1.6185	0.000165356	0.00179039
PBANKA_1005500	1.61809	0.00685416	0.0416494
PBANKA_1237500	1.61746	0.000653594	0.0058086
PBANKA_1306800	1.61329	0.000141334	0.00156402
PBANKA_0708800	1.61308	3.07594e-05	0.000418849
PBANKA_1107500	1.61131	0.00111872	0.00913393
PBANKA_1223600	1.60865	0.00632026	0.0388798
PBANKA_1349800	1.60759	5.0576e-05	0.000636877
PBANKA_0206600	1.60668	0.000550442	0.00503673
PBANKA_1034900	1.60664	2.21295e-05	0.000309736
PBANKA_1453500	1.60426	6.48513e-05	0.000791817
PBANKA_1240000	1.60196	0.00736639	0.0443073
PBANKA_0813900	1.60057	0.00589475	0.0365984
PBANKA_1423700	1.59702	0.000439669	0.00413618
PBANKA_0717700	1.59623	0.00536863	0.0338022
PBANKA_1139200	1.59578	0.00835004	0.0493993
PBANKA_1120400	1.59386	0.00272397	0.0192984
PBANKA_1033800	1.59208	0.00529305	0.0334837
PBANKA_1143400	1.59174	0.000184012	0.00195033
PBANKA_0929500	1.59049	0.000612495	0.00547971
PBANKA_1025800	1.58929	0.0010082	0.00829907
PBANKA_0407200	1.58831	0.00114996	0.00934949
PBANKA_0925300	1.58539	0.000175635	0.00187142
PBANKA_1229900	1.58462	0.000168829	0.00181333
PBANKA_0404900	1.58242	0.00435211	0.0285881
PBANKA_1205900	1.57793	8.2015e-05	0.000971842
PBANKA_1223000	1.57569	0.00121193	0.00971769
PBANKA_1235200	1.57201	0.00230565	0.0167786
PBANKA_1023300	1.5716	0.00296438	0.0206377
PBANKA_1351400	1.56976	0.00356622	0.024152
PBANKA_1242100	1.56074	0.000806018	0.00699304
PBANKA_0832700	1.55927	8.68747e-05	0.00102339
PBANKA_0100800	1.55872	0.0060502	0.0373903
PBANKA_1131000	1.55815	0.00045449	0.00426562
PBANKA_1239000	1.55783	0.000128578	0.00144274
PBANKA_0612200	1.55439	0.000485184	0.00450112
PBANKA_1434200	1.55365	0.00500388	0.0319564
PBANKA_1436400	1.5517	0.000430267	0.00406678
PBANKA_0411300	1.54993	0.0016562	0.0128291
PBANKA_1121400	1.54889	0.00447023	0.0291508
PBANKA_1229200	1.54554	0.000280789	0.00282689
PBANKA_1347300	1.54532	7.37714e-05	0.000884596
PBANKA_1411400	1.54525	0.00737945	0.0443098
PBANKA_1015000	1.54473	0.000967722	0.00804832
PBANKA_1135100	1.54361	0.00120675	0.00971443
PBANKA_0306200	1.54259	0.00128708	0.0102787
PBANKA_1104300	1.53578	0.000192847	0.00202793
PBANKA_0108100	1.53069	0.000133542	0.00149011
PBANKA_0505100	1.5301	0.00455555	0.029659
PBANKA_1354400	1.52605	0.00200202	0.0150601
PBANKA_1459100	1.52441	0.000435835	0.00410974
PBANKA_0817900	1.52412	0.000310228	0.0031077
PBANKA_1038900	1.52256	0.00209176	0.015503
PBANKA_0404300	1.52102	0.000327993	0.00323982
PBANKA_1242800	1.51939	0.000335041	0.00329868
PBANKA_0814300	1.51751	0.0010003	0.00825091
PBANKA_1420000	1.51735	0.000782312	0.0068168
PBANKA_0314400	1.51734	0.000508009	0.00466973
PBANKA_0710800	1.51507	0.000427113	0.00404649
PBANKA_0418000	1.51308	0.00110059	0.00902263
PBANKA_0206100	1.50966	0.000380454	0.00368261
PBANKA_0412400	1.50723	0.00298379	0.0207369
PBANKA_1328000	1.50621	0.00191453	0.0145107
PBANKA_0602400	1.50445	0.00290802	0.0202989
PBANKA_0620700	1.50168	0.000784293	0.00681927
PBANKA_0942500	1.49415	0.00429963	0.0284073
PBANKA_1239900	1.49217	0.00529152	0.0334837
PBANKA_1136300	1.49173	0.00413322	0.0274276
PBANKA_0314700	1.49147	0.00154704	0.0120669
PBANKA_1003200	1.49011	0.000262876	0.00269293
PBANKA_1106100	1.48522	0.00246811	0.0178316
PBANKA_1001500	1.48346	0.000590172	0.00530363
PBANKA_0927100	1.48257	0.00364033	0.0245768
PBANKA_0301300	1.47855	0.00378217	0.0253216
PBANKA_0213600	1.4779	0.00083174	0.00715439
PBANKA_0715800	1.47646	0.00507458	0.0323565
PBANKA_1120600	1.47504	0.00227207	0.016629
PBANKA_0622300	1.47363	0.00204527	0.0152711
PBANKA_0716000	1.47295	0.00091309	0.00768948
PBANKA_0303200	1.47264	0.00175588	0.013435
PBANKA_1325200	1.47101	0.000979021	0.00812022
PBANKA_0508600	1.471	0.00145484	0.0114539
PBANKA_0824500	1.46808	0.00206097	0.0153597
PBANKA_1306600	1.4676	0.000661134	0.00584972
PBANKA_0806100	1.46572	0.000622861	0.00554774
PBANKA_1358800	1.46403	0.00155144	0.0120778
PBANKA_0939600	1.46184	0.0018126	0.0137902
PBANKA_0514100	1.46143	0.0041377	0.0274276
PBANKA_1105500	1.45997	0.000757983	0.00664807
PBANKA_0410000	1.45871	0.00158316	0.0123009
PBANKA_0933500	1.45491	0.00142495	0.0112456
PBANKA_0310900	1.45333	0.000488489	0.00451372
PBANKA_1205100	1.44698	0.000373342	0.00363127
PBANKA_1326600	1.44697	0.000879165	0.0074664
PBANKA_0801900	1.44581	0.00351198	0.0238708
PBANKA_1224000	1.4449	0.00145705	0.0114539
PBANKA_0817100	1.44306	0.00364775	0.0245856
PBANKA_1019800	1.43528	0.00409497	0.0272795
PBANKA_1419700	1.43231	0.00677741	0.0413124
PBANKA_0602800	1.43083	0.00404385	0.0270285
PBANKA_1346800	1.43022	0.00609358	0.0375428
PBANKA_0718800	1.42899	0.00171207	0.0132003
PBANKA_0701800	1.42123	0.000965467	0.00804623
PBANKA_0503600	1.4165	0.00227267	0.016629
PBANKA_1035900	1.4137	0.00458223	0.0297845
PBANKA_1143800	1.41053	0.00305645	0.0211685
PBANKA_0210600	1.3986	0.00496201	0.031767
PBANKA_0613900	1.39826	0.00466743	0.0302405
PBANKA_0933300	1.39811	0.00342008	0.0232855
PBANKA_1138500	1.39321	0.00573242	0.035701
PBANKA_0907900	1.39004	0.00406717	0.0271392
PBANKA_1456300	1.38898	0.0051991	0.0330455
PBANKA_1027500	1.38832	0.00338886	0.0231121
PBANKA_1357700	1.38008	0.00568071	0.0355442
PBANKA_1122800	1.37977	0.00287872	0.020146
PBANKA_0210400	1.37852	0.00486557	0.0313221
PBANKA_0409600	1.37819	0.00303353	0.0210461
PBANKA_0601300	1.37344	0.00544494	0.034229
PBANKA_0406400	1.37169	0.00781168	0.0466263
PBANKA_1222200	1.37111	0.00286286	0.02007
PBANKA_1331200	1.37015	0.00492271	0.0315887
PBANKA_1208900	1.36832	0.00660905	0.0404088
PBANKA_0907100	1.36078	0.00555723	0.0348803
PBANKA_0301600	1.35694	0.00847819	0.0499368
PBANKA_0414600	1.34511	0.00769978	0.0460268
PBANKA_1202700	1.34127	0.00797647	0.0474689

## Sheet: DE_by_gut
Differentiall expressed genes across individual guts from monocle (pseudotime as a covariate in the model). Input was the HVG genes from HVG_allguts_M3drop
Gene	status	family	pval	qval
PBANKA_1432300	OK	negbinomial.size	3.32209e-05	0.00226566
PBANKA_1006300	OK	negbinomial.size	3.72176e-09	2.53824e-06
PBANKA_1400600	OK	negbinomial.size	1.6442e-08	5.60673e-06
PBANKA_1013800	OK	negbinomial.size	2.22408e-07	3.79205e-05
PBANKA_1319500	OK	negbinomial.size	6.08965e-08	1.38438e-05
PBANKA_0515200	OK	negbinomial.size	1.36312e-05	0.00103294
PBANKA_0519000	OK	negbinomial.size	1.27795e-06	0.00014526
PBANKA_1245200	OK	negbinomial.size	4.72875e-06	0.000460715
PBANKA_0719300	OK	negbinomial.size	8.4876e-07	0.000115771
PBANKA_0206500	OK	negbinomial.size	9.20436e-06	0.000784672
PBANKA_1359000	OK	negbinomial.size	8.94472e-05	0.00554573
PBANKA_0619700	OK	negbinomial.size	0.000150916	0.00857709

## Sheet: HVG_Moz1
HVG in cells originating from Moz1, calculated using M3Drop on psuedotime corrected normalised counts
Gene	effect.size	p.value	q.value
PBANKA_1143700	26.9051	1.10591e-14	2.20851e-11
PBANKA_0820200	11.7145	1.36125e-05	0.00258896
PBANKA_1233700	11.6701	6.03858e-16	2.41181e-12
PBANKA_1034500	9.27268	1.55523e-12	2.07053e-09
PBANKA_0707100	8.96822	4.3074e-11	4.30094e-08
PBANKA_1353400	8.55588	5.07294e-09	3.37689e-06
PBANKA_1112000	7.6012	2.55484e-09	2.04081e-06
PBANKA_1318600	6.83948	1.02884e-08	5.87027e-06
PBANKA_1121500	6.37143	4.78949e-05	0.00637641
PBANKA_1107600	5.6188	3.9208e-05	0.00539989
PBANKA_1024700	5.15306	2.95848e-07	0.000131291
PBANKA_0912100	5.13455	6.02211e-07	0.000240523
PBANKA_0409000	5.10808	9.87968e-06	0.00197297
PBANKA_1130400	5.08164	3.34337e-08	1.66918e-05
PBANKA_0928800	5.00392	1.0196e-06	0.000370206
PBANKA_1353800	4.83716	1.70055e-05	0.00295304
PBANKA_0606300	4.68845	0.000242603	0.0230704
PBANKA_0519000	4.53628	8.49616e-05	0.0102829
PBANKA_1459300	4.50016	2.93194e-05	0.0043371
PBANKA_0623400	4.46597	7.9829e-05	0.00996366
PBANKA_1125600	4.366	2.42085e-05	0.00386755
PBANKA_0204600	4.31063	4.39394e-06	0.00116996
PBANKA_0613400	4.24037	8.20985e-06	0.00182168
PBANKA_1324100	4.21572	1.5661e-05	0.00284319
PBANKA_1432300	4.08467	0.00027979	0.0259879
PBANKA_1138200	3.98593	1.1961e-06	0.000398101
PBANKA_1124700	3.95347	2.29464e-06	0.000654628
PBANKA_1324300	3.95048	2.55283e-05	0.00392154
PBANKA_0316200	3.88218	0.000567078	0.0452982
PBANKA_0916600	3.66902	0.000514029	0.0427715
PBANKA_1355100	3.66199	0.000434974	0.0371412
PBANKA_0916700	3.60274	0.000183394	0.0178653
PBANKA_0509300	3.51268	7.24759e-06	0.00170417
PBANKA_0932600	3.49756	1.56448e-06	0.000480657
PBANKA_1128800	3.49299	7.2536e-06	0.00170417
PBANKA_0710100	3.45542	9.27952e-05	0.0109007
PBANKA_1243300	3.37327	0.000405994	0.0360342
PBANKA_0803600	3.36852	8.96692e-06	0.00188494
PBANKA_1009500	3.32692	5.52403e-05	0.00711709
PBANKA_1025200	3.32116	0.000143813	0.0143597
PBANKA_1024311:ncRNA	3.23964	0.000601025	0.0461634
PBANKA_1003100	3.1327	3.88996e-05	0.00539989
PBANKA_1312200	3.09973	0.000106592	0.0118258
PBANKA_0209300	3.05922	2.01156e-05	0.00334757
PBANKA_1130800	3.05569	0.000139776	0.0143145
PBANKA_1334800	2.98041	0.000113672	0.0122704
PBANKA_1406800	2.97807	0.000128473	0.0135032
PBANKA_0916400	2.80663	9.935e-05	0.0113373
PBANKA_0513800	2.66902	0.000437065	0.0371412
PBANKA_1456100	2.56528	0.000585448	0.0458486
PBANKA_1447700	2.53735	0.000399108	0.0360342
PBANKA_0405400	2.4677	0.000537277	0.0437935

## Sheet: HVG_Moz2
HVG in cells originating from Moz2, calculated using M3Drop on psuedotime corrected normalised counts
Gene	effect.size	p.value	q.value
PBANKA_1143700	27.7402	2.18844e-19	8.70124e-16
PBANKA_1432300	24.6329	3.03098e-07	7.08892e-05
PBANKA_0820200	19.1255	8.76895e-14	6.97307e-11
PBANKA_1233700	13.338	3.88204e-12	2.5725e-09
PBANKA_0204600	13.011	2.51237e-11	1.42703e-08
PBANKA_1318600	12.3657	1.43452e-07	4.07403e-05
PBANKA_1034500	11.1492	4.81949e-18	9.58114e-15
PBANKA_0707100	10.7707	7.15193e-17	9.4787e-14
PBANKA_0706600	8.79145	7.67607e-14	6.97307e-11
PBANKA_0916700	8.09799	1.40918e-05	0.00193203
PBANKA_1353800	7.92263	1.23035e-10	5.43543e-08
PBANKA_1112000	7.32318	9.11356e-11	4.52944e-08
PBANKA_0818900	6.89207	1.65328e-05	0.00212046
PBANKA_1314800	6.71249	1.54769e-06	0.000267548
PBANKA_1353400	5.92736	4.373e-06	0.000695482
PBANKA_1007000	5.72802	6.23119e-05	0.00604274
PBANKA_1461300	5.68025	8.13567e-07	0.000154035
PBANKA_0932600	5.18724	2.38686e-05	0.00271147
PBANKA_1130400	5.13158	7.46667e-06	0.00109954
PBANKA_0811000	4.73557	0.000206948	0.015525
PBANKA_0928800	4.73324	4.28231e-08	1.30973e-05
PBANKA_1311300	4.60456	1.89656e-07	5.02715e-05
PBANKA_1453400	4.53578	0.00015054	0.0117362
PBANKA_1124700	4.50014	2.08299e-08	7.52906e-06
PBANKA_0925500	4.41707	1.37849e-08	5.48088e-06
PBANKA_0506000	4.33248	2.29951e-08	7.61903e-06
PBANKA_0613400	4.30706	7.47128e-07	0.000148529
PBANKA_0913400	4.26969	0.000413589	0.0261021
PBANKA_1355700	4.1836	2.31105e-06	0.000382865
PBANKA_0517600	3.80813	2.41126e-07	5.99197e-05
PBANKA_1450300	3.80691	0.000790908	0.0424953
PBANKA_0714000	3.78358	1.05258e-06	0.000190231
PBANKA_1324300	3.70228	3.23193e-05	0.00356949
PBANKA_1355100	3.6219	1.30154e-05	0.00184819
PBANKA_0605900	3.56751	1.50087e-05	0.00198915
PBANKA_0710100	3.55925	4.83318e-07	0.000101141
PBANKA_0711600	3.50766	8.07462e-05	0.00764397
PBANKA_0504300	3.42615	0.000669638	0.0380355
PBANKA_1011600	3.4167	4.79712e-07	0.000101141
PBANKA_1030300	3.35861	0.00100772	0.0494655
PBANKA_0703900	3.34115	0.0001156	0.00977929
PBANKA_0835200	3.31248	1.93075e-05	0.00239896
PBANKA_0311400	3.16897	0.000528768	0.0318543
PBANKA_0721000	3.15322	3.65046e-05	0.00381953
PBANKA_0804000	3.11742	0.000890086	0.0453716
PBANKA_1024700	3.08585	2.13986e-05	0.00250237
PBANKA_0905600	3.04156	0.000339061	0.0221001
PBANKA_1017700	3.01418	2.03489e-05	0.00245173
PBANKA_1324100	2.98091	6.90868e-06	0.0010565
PBANKA_0511900	2.97896	9.21046e-05	0.00841846
PBANKA_1013100	2.96065	0.00013032	0.0107948
PBANKA_0917990	2.94236	0.000729725	0.0400543
PBANKA_1018700	2.93986	3.7647e-05	0.00383806
PBANKA_1107600	2.92791	0.000324448	0.0216829
PBANKA_0912100	2.88032	9.9709e-05	0.00880985
PBANKA_1130800	2.84078	0.00010577	0.00914217
PBANKA_1135100	2.80716	0.000234575	0.0171253
PBANKA_0301400	2.79274	0.000544585	0.0323174
PBANKA_1027900	2.78898	0.000634452	0.0365591
PBANKA_0803600	2.78491	6.09056e-05	0.00604274
PBANKA_0209300	2.76102	0.000133383	0.010823
PBANKA_1362500	2.73249	3.35659e-05	0.00360697
PBANKA_1216500	2.73217	0.000269454	0.0191159
PBANKA_0919100	2.71944	0.000943391	0.0468865
PBANKA_1454300	2.70318	0.000490966	0.030032
PBANKA_0505000	2.6915	0.00018055	0.0138051
PBANKA_1003100	2.67376	0.00073062	0.0400543
PBANKA_0314500	2.64984	9.3162e-05	0.00841846
PBANKA_1430600	2.6375	0.000735404	0.0400543
PBANKA_0910900	2.61605	0.000380412	0.0243955
PBANKA_0214000	2.56355	0.000327207	0.0216829
PBANKA_0513800	2.51848	0.000274046	0.0191159
PBANKA_1128800	2.45082	0.000236894	0.0171253
PBANKA_1108600	2.44158	0.000146988	0.0116885
PBANKA_0810500	2.40903	0.000326893	0.0216829
PBANKA_0107000	2.39243	0.000471243	0.0292759
PBANKA_1103300	2.31924	0.000825885	0.0437829
PBANKA_1430400	2.30568	0.000922359	0.0464215
PBANKA_1438500	2.29811	0.000614654	0.0359392
PBANKA_1347300	2.22866	0.000847395	0.0443321
PBANKA_0833100	2.21256	0.000876959	0.045283

## Sheet: HVG_Moz3
HVG in cells originating from Moz3, calculated using M3Drop on psuedotime corrected normalised counts
Gene	effect.size	p.value	q.value
PBANKA_1143700	18.6479	5.37198e-16	2.69674e-13
PBANKA_0916700	17.6487	7.60746e-12	2.18225e-09
PBANKA_1233700	15.3978	1.18048e-20	1.58027e-17
PBANKA_1432300	14.3158	2.21308e-18	1.48129e-15
PBANKA_1112000	14.1056	1.63585e-25	6.56958e-22
PBANKA_0619200	12.4657	0.000106379	0.0053744
PBANKA_0204600	10.7779	7.42087e-23	1.49011e-19
PBANKA_0707100	10.2427	7.15611e-20	7.18474e-17
PBANKA_1318600	10.1804	4.41207e-17	2.53127e-14
PBANKA_0820200	9.73908	4.40157e-05	0.00252524
PBANKA_0706600	9.15157	1.14337e-14	5.10196e-12
PBANKA_1034500	8.58626	4.92355e-19	3.95459e-16
PBANKA_1353800	7.03306	3.89863e-14	1.56569e-11
PBANKA_1118600	6.99182	5.16488e-05	0.00292143
PBANKA_1013800	6.63893	0.000523718	0.0160553
PBANKA_1459300	6.01697	1.52662e-10	4.08727e-08
PBANKA_1311300	5.16629	2.74836e-07	3.56046e-05
PBANKA_1124700	5.16103	5.70805e-13	2.08396e-10
PBANKA_0602700	5.13669	0.000147879	0.00707004
PBANKA_1324300	5.03149	7.32162e-13	2.4503e-10
PBANKA_1130400	5.00367	2.45566e-08	4.10913e-06
PBANKA_1354900	4.83186	0.00229411	0.0487469
PBANKA_0931700	4.71168	0.00225501	0.0484284
PBANKA_1107600	4.70072	1.66868e-10	4.18839e-08
PBANKA_0703900	4.6688	7.87223e-06	0.000632298
PBANKA_0912100	4.61055	4.12445e-12	1.27414e-09
PBANKA_1009900	4.26429	6.67754e-10	1.48983e-07
PBANKA_0702500	4.25539	4.34157e-06	0.000396267
PBANKA_1353400	4.21748	0.000397502	0.0134405
PBANKA_1007000	4.20693	5.81077e-05	0.00315352
PBANKA_0711600	4.20233	6.31163e-07	7.45514e-05
PBANKA_1355700	4.0504	2.08841e-09	4.19352e-07
PBANKA_1315500	4.00601	5.86966e-06	0.000512447
PBANKA_1361800	3.95942	0.000174317	0.00764531
PBANKA_0209300	3.92591	5.54929e-09	1.013e-06
PBANKA_1223100	3.88019	0.00220407	0.0481062
PBANKA_0934200	3.8709	8.17755e-07	9.38316e-05
PBANKA_0913400	3.83424	0.000177045	0.00764531
PBANKA_1034400	3.80613	0.00160216	0.0369785
PBANKA_1024700	3.80472	1.1952e-09	2.52627e-07
PBANKA_0710100	3.75671	0.000806442	0.0224908
PBANKA_0712800	3.7456	0.000503786	0.0160405
PBANKA_0409000	3.70237	2.25425e-05	0.00143699
PBANKA_0711400	3.68802	0.000214193	0.00835145
PBANKA_0623500	3.68307	0.00178292	0.0404531
PBANKA_1329300	3.66247	2.74154e-08	4.404e-06
PBANKA_0810600	3.6245	3.49471e-10	8.25574e-08
PBANKA_1226500	3.56741	3.73701e-06	0.00034902
PBANKA_1320500	3.56063	3.90075e-05	0.00227035
PBANKA_0311400	3.50258	3.56137e-06	0.000343559
PBANKA_1314800	3.47768	8.17753e-06	0.00064394
PBANKA_1205000	3.46568	2.34708e-05	0.00147279
PBANKA_0823800	3.42012	0.000125924	0.00609289
PBANKA_0613400	3.38553	1.67339e-07	2.40012e-05
PBANKA_0505000	3.38188	5.40115e-05	0.00301264
PBANKA_1138200	3.28697	1.87034e-05	0.00123136
PBANKA_1238700	3.28186	0.000308035	0.0111447
PBANKA_1417400	3.27738	0.000276541	0.0102832
PBANKA_0943400	3.21686	0.000915174	0.02434
PBANKA_0619100	3.2139	1.02733e-08	1.79381e-06
PBANKA_0316200	3.19918	0.000492152	0.0158568
PBANKA_0911650	3.17447	6.01912e-06	0.000514314
PBANKA_1453400	3.1412	0.000184337	0.00779262
PBANKA_0714000	3.13884	3.12171e-08	4.82184e-06
PBANKA_1128800	3.12712	6.36268e-08	9.4639e-06
PBANKA_0928800	3.11527	1.49468e-05	0.0010531
PBANKA_0513800	3.09324	3.48412e-09	6.66297e-07
PBANKA_1014500	3.07931	0.000203109	0.0080761
PBANKA_0939500	3.05538	0.00158748	0.0368516
PBANKA_1353500	3.04908	7.47025e-06	0.000612256
PBANKA_0307100	3.04642	0.000183662	0.00779262
PBANKA_0936900	3.04638	0.00136972	0.0333383
PBANKA_1334800	3.04402	1.68717e-06	0.000183126
PBANKA_1125600	3.0396	2.41371e-06	0.000255091
PBANKA_1216500	3.02595	2.90968e-07	3.65165e-05
PBANKA_0103900	3.02012	3.59299e-06	0.000343559
PBANKA_0941000	3.01552	0.000618369	0.017866
PBANKA_1354500	2.99851	2.73989e-05	0.0016423
PBANKA_0818900	2.94628	2.55742e-05	0.00155615
PBANKA_0811000	2.93998	1.71987e-05	0.00115504
PBANKA_1324100	2.93881	2.97421e-06	0.000298611
PBANKA_0803600	2.93377	1.47228e-06	0.000164241
PBANKA_0509300	2.92262	6.23144e-07	7.45514e-05
PBANKA_0621000	2.91321	0.000562351	0.0167289
PBANKA_1355100	2.88259	2.15591e-07	2.88604e-05
PBANKA_1428700	2.87975	2.05219e-07	2.84192e-05
PBANKA_1122200	2.86391	0.00051924	0.0160405
PBANKA_1409400	2.85804	0.000270399	0.0101488
PBANKA_1103400	2.84621	2.82517e-06	0.00029092
PBANKA_1011600	2.83949	9.70993e-05	0.00511053
PBANKA_0806600	2.83469	0.00102497	0.0260523
PBANKA_1450300	2.81431	1.72274e-05	0.00115504
PBANKA_1430600	2.80787	1.07815e-05	0.000787249
PBANKA_0207600	2.7686	0.00158637	0.0368516
PBANKA_1030300	2.71489	0.00140749	0.0338472
PBANKA_1009500	2.71145	1.03201e-05	0.000781989
PBANKA_0603200	2.70412	2.03401e-05	0.00131751
PBANKA_0937500	2.70264	0.000327362	0.0115323
PBANKA_0932600	2.6836	5.21282e-06	0.000465215
PBANKA_1336600	2.67641	0.00140176	0.0338472
PBANKA_1219000	2.65744	0.00010706	0.0053744
PBANKA_1457500	2.63914	0.000191239	0.00800016
PBANKA_1003100	2.61588	7.0435e-06	0.000589306
PBANKA_1340100	2.60493	6.82724e-05	0.00365576
PBANKA_1228000	2.5917	1.14565e-05	0.000821592
PBANKA_1243600	2.59155	0.00118399	0.0295334
PBANKA_1120700	2.56868	1.07181e-05	0.000787249
PBANKA_1329400	2.5677	0.00122137	0.0300921
PBANKA_0511900	2.54859	0.000157298	0.00726103
PBANKA_1456100	2.53147	0.000422001	0.0138914
PBANKA_0107000	2.49598	5.80925e-05	0.00315352
PBANKA_1461800	2.48246	0.000241789	0.00924786
PBANKA_1359200	2.47692	0.000516389	0.0160405
PBANKA_1135500	2.47659	0.00193214	0.0433491
PBANKA_0814400	2.47115	0.000105791	0.0053744
PBANKA_1024800	2.47024	0.000972368	0.0253573
PBANKA_0404800	2.45484	0.000124305	0.00608792
PBANKA_0211500	2.44869	2.42964e-05	0.00150114
PBANKA_1010600	2.44828	0.000202649	0.0080761
PBANKA_0405400	2.43231	9.98804e-06	0.000771384
PBANKA_1410200	2.4307	0.000359236	0.0125451
PBANKA_1406800	2.42684	1.72566e-05	0.00115504
PBANKA_0906900	2.41743	0.000561692	0.0167289
PBANKA_1359000	2.39865	0.000734783	0.0206356
PBANKA_1117700	2.39554	0.000154415	0.00721083
PBANKA_1243300	2.38722	0.00111009	0.0278631
PBANKA_0506000	2.38046	0.00145959	0.0346848
PBANKA_0916400	2.37756	9.79858e-05	0.00511053
PBANKA_0312400	2.37625	3.09031e-05	0.0018251
PBANKA_1451100	2.35255	0.000925888	0.0244629
PBANKA_1122300	2.35047	0.00225326	0.0484284
PBANKA_1205900	2.3445	0.000493552	0.0158568
PBANKA_1035500	2.34121	0.000161082	0.0073512
PBANKA_1010000	2.3275	0.000176684	0.00764531
PBANKA_0618400	2.32626	0.000196521	0.0080761
PBANKA_1002200	2.32558	0.00055489	0.0167289
PBANKA_0717500	2.3226	0.000222467	0.00859066
PBANKA_0807000	2.3146	0.000211688	0.0083347
PBANKA_0517600	2.30781	0.000513206	0.0160405
PBANKA_1461300	2.30363	0.00102294	0.0260523
PBANKA_0613800	2.29194	0.000365431	0.0126515
PBANKA_0504300	2.2918	0.00101348	0.0260523
PBANKA_0910900	2.27554	0.000325708	0.0115323
PBANKA_1425200	2.25829	0.000659737	0.018925
PBANKA_1317200	2.25742	0.0023286	0.0492192
PBANKA_0917990	2.23312	0.000164529	0.00742416
PBANKA_1359300	2.21958	0.00032005	0.0114761
PBANKA_0214000	2.2034	0.000398532	0.0134405
PBANKA_1321700	2.1962	0.00012025	0.00596202
PBANKA_1445500	2.19252	0.00100632	0.0260523
PBANKA_1224100	2.19173	0.000171138	0.00763656
PBANKA_1238800	2.17445	0.000280317	0.010328
PBANKA_1347000	2.15659	0.000892537	0.0239754
PBANKA_1137000	2.15139	0.000300025	0.0109536
PBANKA_1204500	2.13773	0.000683444	0.019466
PBANKA_0819900	2.13385	0.000202284	0.0080761
PBANKA_0412400	2.13101	0.000532218	0.0161923
PBANKA_0721000	2.12338	0.000419429	0.0138914
PBANKA_1463500	2.12305	0.000153304	0.00721083
PBANKA_0925500	2.12089	0.00177101	0.0404113
PBANKA_0213600	2.09978	0.000590143	0.0172994
PBANKA_1447700	2.09875	0.000257261	0.00974681
PBANKA_0101200	2.0921	0.000401609	0.0134405
PBANKA_1123200	2.09191	0.00227221	0.0485382
PBANKA_0100900	2.0733	0.000814967	0.0225718
PBANKA_1243800	2.06886	0.0003794	0.0130228
PBANKA_0915600	2.06811	0.000612252	0.0178174
PBANKA_1424200	2.05972	0.00216213	0.0474487
PBANKA_1104200	2.05702	0.00150545	0.0355641
PBANKA_0112200	2.05335	0.000566609	0.0167316
PBANKA_1362500	2.04871	0.000201657	0.0080761
PBANKA_1455200	2.04578	0.000874211	0.0237218
PBANKA_1453500	2.0431	0.000830273	0.0226828
PBANKA_1219100	2.03284	0.00215848	0.0474487
PBANKA_0511000	2.03044	0.000512737	0.0160405
PBANKA_0306500	2.03044	0.000821097	0.0225858
PBANKA_1017700	2.01122	0.00130395	0.0319308
PBANKA_0833100	1.99425	0.000696769	0.0197058
PBANKA_1234400	1.98241	0.00200186	0.0446637
PBANKA_1360400	1.97839	0.000934779	0.0245364
PBANKA_1346500	1.97077	0.0017544	0.0402611
PBANKA_1401900	1.96795	0.00203546	0.0451625
PBANKA_1230500	1.96512	0.000445551	0.0145474
PBANKA_1339900	1.95967	0.00109894	0.0277568
PBANKA_0929500	1.9528	0.00145441	0.0346848
PBANKA_1313000	1.93056	0.000895496	0.0239754
PBANKA_1130200	1.9201	0.00238523	0.0498911
PBANKA_1009600	1.91145	0.00238278	0.0498911
PBANKA_0206600	1.91075	0.00224381	0.0484284
PBANKA_1015400	1.90309	0.00158227	0.0368516
PBANKA_0925300	1.88526	0.00121433	0.0300921
PBANKA_1144800	1.85274	0.00193197	0.0433491

## Sheet: HVG_Moz4
HVG in cells originating from Moz4, calculated using M3Drop on psuedotime corrected normalised counts
Gene	effect.size	p.value	q.value
PBANKA_MIT03500:rRNA	69.5292	6.31937e-23	2.5366e-19
PBANKA_1410950	22.3553	2.1479e-06	0.000269428
PBANKA_0821900	20.8162	2.04383e-05	0.00154792
PBANKA_MIT01700:rRNA	17.0646	1.45971e-08	4.50715e-06
PBANKA_1432300	15.6081	8.21578e-18	1.09927e-14
PBANKA_MIT02800:rRNA	13.5955	2.37116e-06	0.000279936
PBANKA_1143700	13.5248	4.76625e-10	1.73925e-07
PBANKA_1354900	11.6153	0.00054384	0.0176046
PBANKA_0820200	11.0963	1.64234e-06	0.000235441
PBANKA_0921200	9.85004	0.000363645	0.0130786
PBANKA_MIT01400:rRNA	9.64464	0.000159916	0.00737818
PBANKA_1112000	8.75938	9.73196e-17	9.76603e-14
PBANKA_MIT01000:rRNA	8.45956	1.12044e-06	0.000172979
PBANKA_0916700	8.00234	0.000127323	0.00639413
PBANKA_1233700	7.90873	9.34069e-11	4.16595e-08
PBANKA_0821700	7.507	5.96768e-05	0.00352269
PBANKA_1400600	7.47643	0.00202649	0.0484187
PBANKA_0703900	7.42555	9.83806e-05	0.00512857
PBANKA_1034500	7.04491	6.76621e-18	1.09927e-14
PBANKA_1353800	6.78498	2.11548e-13	1.69831e-10
PBANKA_1318600	6.69782	2.0804e-08	5.56714e-06
PBANKA_MIT02200:rRNA	6.50262	0.000498967	0.0168307
PBANKA_0707100	5.37429	7.89864e-09	2.6421e-06
PBANKA_1107600	5.37426	1.94407e-06	0.000260117
PBANKA_0204600	5.10716	2.38666e-11	1.59667e-08
PBANKA_1125600	5.07574	1.70231e-07	3.59635e-05
PBANKA_1311300	5.01847	0.000336621	0.0125111
PBANKA_1353400	4.7838	1.30266e-05	0.00104577
PBANKA_MIT03700:rRNA	4.65013	0.000425131	0.014711
PBANKA_0706600	4.43122	1.53994e-05	0.00121202
PBANKA_1034300	4.37813	0.000245933	0.0100914
PBANKA_1024700	4.35616	3.94346e-11	1.97863e-08
PBANKA_0613400	4.34579	2.25583e-08	5.65931e-06
PBANKA_0808000	4.33127	0.000226927	0.00955514
PBANKA_1312700	4.30577	0.000127437	0.00639413
PBANKA_0100900	4.2826	3.07089e-11	1.76094e-08
PBANKA_0605900	4.15871	8.40116e-07	0.000135143
PBANKA_1103400	4.1519	4.67556e-10	1.73925e-07
PBANKA_0924900	4.085	0.000447543	0.0153542
PBANKA_1319500	4.07461	0.00152787	0.040084
PBANKA_0912100	4.05701	1.80902e-07	3.63071e-05
PBANKA_1312200	4.05196	5.87614e-06	0.000561591
PBANKA_1124700	3.91785	1.77042e-08	5.07603e-06
PBANKA_0307100	3.91575	2.46127e-05	0.00179628
PBANKA_0409000	3.90356	9.84971e-06	0.000823682
PBANKA_0316200	3.77962	0.000103396	0.00532093
PBANKA_1130400	3.70048	9.74024e-06	0.000823682
PBANKA_0623400	3.69881	0.00039063	0.0137543
PBANKA_1007800	3.65095	0.00196202	0.0477305
PBANKA_1138200	3.64165	2.88882e-05	0.00207066
PBANKA_0823800	3.54218	1.7335e-06	0.000239941
PBANKA_1417400	3.53964	0.000228524	0.00955514
PBANKA_0606300	3.52666	0.00109327	0.0306881
PBANKA_1457500	3.49389	3.25827e-06	0.000363297
PBANKA_1007000	3.4728	0.000845102	0.0253152
PBANKA_1354500	3.47244	2.19786e-05	0.00163374
PBANKA_1324100	3.46831	8.417e-07	0.000135143
PBANKA_0311400	3.46802	4.7294e-05	0.0030608
PBANKA_1122000	3.45368	0.000211682	0.009223
PBANKA_1409400	3.40538	5.50177e-05	0.00337593
PBANKA_0513800	3.33288	3.8859e-08	9.17529e-06
PBANKA_1243600	3.32663	0.000199939	0.00901749
PBANKA_1121500	3.30278	0.000228158	0.00955514
PBANKA_1009900	3.29736	4.8982e-06	0.000479546
PBANKA_1329300	3.22842	7.34369e-05	0.00403802
PBANKA_0939500	3.21709	0.00139273	0.0377731
PBANKA_0209300	3.21631	6.93069e-07	0.000120956
PBANKA_0211500	3.21101	1.24424e-06	0.000184977
PBANKA_0818900	3.20772	0.000283418	0.0109121
PBANKA_0811000	3.12106	0.00018979	0.008657
PBANKA_1003100	3.11568	7.30685e-06	0.000651771
PBANKA_1314800	3.11426	7.6136e-06	0.000664369
PBANKA_1336600	3.08649	5.03497e-05	0.00315787
PBANKA_1128800	3.0764	2.24014e-06	0.000272483
PBANKA_0405400	3.07272	7.9506e-08	1.77298e-05
PBANKA_1314300	3.07216	2.4179e-07	4.62164e-05
PBANKA_1219100	3.04834	0.000213687	0.009223
PBANKA_1235600	3.04508	4.22351e-06	0.000458194
PBANKA_0821400	3.03536	2.07698e-06	0.000268935
PBANKA_0910900	3.03177	4.08068e-07	7.44539e-05
PBANKA_1226500	3.00781	0.000530205	0.0175576
PBANKA_1357800	2.98113	4.04613e-05	0.0028002
PBANKA_1000700	2.96809	0.00148689	0.0392656
PBANKA_0717500	2.94101	0.000246378	0.0100914
PBANKA_0911650	2.91466	0.00053364	0.0175576
PBANKA_1340100	2.85416	4.62786e-05	0.00304528
PBANKA_0604800	2.84903	0.000538324	0.0175678
PBANKA_1461800	2.8389	0.000151676	0.00733234
PBANKA_0501200	2.79174	0.00083485	0.0251962
PBANKA_1359300	2.78815	4.39397e-06	0.000464142
PBANKA_1035500	2.78564	0.000357232	0.0130357
PBANKA_0928800	2.76346	8.95506e-05	0.00479275
PBANKA_1039400	2.75829	3.03365e-05	0.00213633
PBANKA_0201600	2.73099	6.94612e-06	0.000633675
PBANKA_1334400	2.71735	0.000938909	0.0275093
PBANKA_0603200	2.71517	1.64992e-05	0.00127361
PBANKA_1315500	2.71014	6.64306e-06	0.000620122
PBANKA_0104000	2.70008	0.000267085	0.0105106
PBANKA_0509300	2.67325	4.23257e-05	0.00287958
PBANKA_1200800	2.65421	0.00178425	0.0450438
PBANKA_0710100	2.64223	4.80395e-05	0.0030608
PBANKA_0306500	2.62858	4.5429e-06	0.00046757
PBANKA_1427000	2.60974	0.000346782	0.0127705
PBANKA_1216500	2.60306	4.73163e-06	0.000474819
PBANKA_1324300	2.59555	2.89725e-06	0.000332273
PBANKA_1230500	2.5949	0.000129185	0.00640183
PBANKA_0934200	2.58918	9.65575e-05	0.00509976
PBANKA_0402700	2.57035	0.000806363	0.0245208
PBANKA_1461300	2.56139	0.000154629	0.00733234
PBANKA_1405400	2.56073	0.00102102	0.0294847
PBANKA_0715300	2.55589	0.00169032	0.0429428
PBANKA_1355700	2.55028	0.000583862	0.018749
PBANKA_1456100	2.54953	1.18829e-05	0.00097343
PBANKA_0720900	2.54787	4.6081e-05	0.00304528
PBANKA_1450300	2.54348	0.000701612	0.0221754
PBANKA_0214000	2.53853	0.00015673	0.00733234
PBANKA_0523900	2.53513	0.000400086	0.0139647
PBANKA_1428700	2.50548	0.000155403	0.00733234
PBANKA_1005900	2.49527	6.3192e-05	0.00362361
PBANKA_1010600	2.48746	0.00036659	0.0130786
PBANKA_0519000	2.48678	0.000722089	0.0224687
PBANKA_1437400	2.41477	0.00188143	0.0469071
PBANKA_1015400	2.41124	6.19503e-05	0.00360389
PBANKA_0932600	2.41084	5.66946e-05	0.0033966
PBANKA_0417100	2.39248	0.00024929	0.0101076
PBANKA_1228000	2.38388	0.00106807	0.030406
PBANKA_1325300	2.3751	8.91445e-05	0.00479275
PBANKA_0806000	2.36714	0.00144302	0.0388745
PBANKA_1205000	2.36019	0.000281158	0.0109121
PBANKA_1104200	2.359	0.000306702	0.0116142
PBANKA_1443000	2.34588	0.000472422	0.0160704
PBANKA_0511900	2.34078	7.11796e-05	0.00396826
PBANKA_1219000	2.33447	0.000743493	0.0229568
PBANKA_1419200	2.31758	0.000285445	0.0109121
PBANKA_1025200	2.30131	0.00118327	0.0327562
PBANKA_1410000	2.30067	0.00114161	0.0318224
PBANKA_0213000	2.29835	7.1169e-05	0.00396826
PBANKA_0505000	2.293	0.000255916	0.0102725
PBANKA_0402500	2.26734	0.00156133	0.0406959
PBANKA_0810500	2.25965	5.55086e-05	0.00337593
PBANKA_1346500	2.25844	0.00108819	0.0306881
PBANKA_1134700	2.25755	0.000157095	0.00733234
PBANKA_0835200	2.2572	0.00059748	0.019034
PBANKA_0619100	2.25666	0.000781305	0.0239401
PBANKA_0922800	2.24916	0.000259009	0.0102937
PBANKA_1407600	2.21843	0.000212299	0.009223
PBANKA_1137000	2.18778	0.000320822	0.0120353
PBANKA_0915600	2.18185	0.000209141	0.009223
PBANKA_1009500	2.1604	0.000368181	0.0130786
PBANKA_0623500	2.10313	0.00135091	0.036888
PBANKA_1239000	2.08848	0.00148613	0.0392656
PBANKA_1126900	2.08484	0.000717006	0.0224687
PBANKA_0721000	2.08003	0.00120242	0.0330584
PBANKA_1014700	2.07371	0.0016776	0.0428909
PBANKA_0803600	2.06606	0.000522444	0.0174757
PBANKA_1345500	2.05901	0.00161687	0.0418718
PBANKA_1447700	2.05303	0.00101169	0.0294268
PBANKA_0807000	2.02217	0.00191568	0.0471752
PBANKA_0504300	2.01211	0.00200344	0.0484187
PBANKA_1224100	1.99949	0.000870722	0.0258895
PBANKA_1229900	1.98809	0.00187508	0.0469071
PBANKA_0314900	1.9859	0.0019431	0.0475585
PBANKA_0714000	1.98014	0.000882325	0.0260416
PBANKA_0716900	1.95639	0.00147005	0.0392656
PBANKA_1103300	1.9478	0.00106381	0.030406
PBANKA_0314500	1.94605	0.00166441	0.0428266
PBANKA_1340500	1.94589	0.00206003	0.0489288
PBANKA_1215600	1.91302	0.00201988	0.0484187
PBANKA_1314400	1.8867	0.00191063	0.0471752

## Sheet: HVG_in_every_gut
The intersection of HVG_Moz 1-4. Detected as highly variable in each gut individually
PBANKA_1143700
PBANKA_0820200
PBANKA_1233700
PBANKA_1034500
PBANKA_0707100
PBANKA_1353400
PBANKA_1112000
PBANKA_1318600
PBANKA_1107600
PBANKA_1024700
PBANKA_0912100
PBANKA_1130400
PBANKA_0928800
PBANKA_1353800
PBANKA_0204600
PBANKA_0613400
PBANKA_1324100
PBANKA_1432300
PBANKA_1124700
PBANKA_1324300
PBANKA_0916700
PBANKA_0932600
PBANKA_1128800
PBANKA_0710100
PBANKA_0803600
PBANKA_1003100
PBANKA_0209300
PBANKA_0513800
