# Supplementary material for: Using scRNA-seq to Identify Transcriptional Variation in the Malaria Parasite Ookinete Stage
Source: Front Cell Infect Microbiol. 2021 Mar 1;11:604129. doi: 10.3389/fcimb.2021.604129 (PMC7958875; doi:10.3389/fcimb.2021.604129)
Supplement: Supplementary file 5 [file Table_4.xlsx]

## Sheet: VirginvsMated
DEseq2 was used to identify differentially expressed P. falciparum genes between virgin and mated vector hosts. A positive log-fold change are genes that are more highly expressed in mated vector hosts
trans_id	baseMean	log2FoldChange	lfcSE	stat	pvalue	padj	gene_id	product_desc	gene_type	gene_name	pb_orth
PF3D7_0108300.1	7.683	1.38031	0.355052	3.88763	0.000101228	0.0391069	PF3D7_0108300	conserved Plasmodium protein, unknown function	protein coding	ARP	PBANKA_0205200
PF3D7_0702600.1	77.8634	0.577367	0.148546	3.8868	0.000101576	0.0391069	PF3D7_0702600	chitinase precursor fragment, truncated	protein coding	null	NA

## Sheet: AntibioticUntreatedvsTreated
DEseq2 was used to identify differentially expressed P. falciparum genes between antibiotic untreated and treated vector hosts. A positive log-fold change are genes that are more highly expressed in antibiotic treated
trans_id	baseMean	log2FoldChange	lfcSE	stat	pvalue	padj	gene_id	product_desc	gene_type	gene_name	pb_orth
PF3D7_0112100.1	99.8555	0.584611	0.186077	3.14176	0.00167935	0.0443867	PF3D7_0112100	conserved Plasmodium protein, unknown function	protein coding	null	PBANKA_0201700
PF3D7_0209800.1	27.0135	0.673011	0.214314	3.14031	0.00168771	0.0443867	PF3D7_0209800	ATP-dependent RNA helicase UAP56	protein coding	UAP56	PBANKA_0306800
PF3D7_0310100.1	145.837	0.271468	0.0875034	3.10237	0.00191981	0.0450341	PF3D7_0310100	calcium-dependent protein kinase 3	protein coding	CDPK3	NA
PF3D7_0312900.1	8.49308	-1.39338	0.405603	-3.43533	0.000591822	0.0258811	PF3D7_0312900	hypothetical protein	protein coding	null	NA
PF3D7_0403800.1	10.8232	0.980878	0.252357	3.88687	0.000101547	0.0131907	PF3D7_0403800	alpha/beta hydrolase, putative	protein coding	null	NA
PF3D7_0418300.1	44.5642	0.430677	0.138756	3.10384	0.00191024	0.0450341	PF3D7_0418300	conserved Plasmodium protein, unknown function	protein coding	null	PBANKA_0720400
PF3D7_0515600.1	13.6935	-1.10553	0.309608	-3.57075	0.000355955	0.0216193	PF3D7_0515600	conserved Plasmodium protein, unknown function	protein coding	null	PBANKA_1115200
PF3D7_0620000.1	843.113	0.312515	0.0877687	3.56067	0.000369912	0.0216193	PF3D7_0620000	secreted ookinete protein 25, putative	protein coding	PSOP25	PBANKA_1119200
PF3D7_0702600.1	77.8634	0.423405	0.125121	3.38398	0.000714443	0.0258811	PF3D7_0702600	chitinase precursor fragment, truncated	protein coding	null	NA
PF3D7_0721700.1	67.8029	-1.20133	0.367065	-3.27279	0.00106492	0.0311193	PF3D7_0721700	secreted ookinete protein, putative	protein coding	PSOP1	PBANKA_0619200
PF3D7_0824000.1	22.156	-0.975111	0.244688	-3.98512	6.74456e-05	0.0118255	PF3D7_0824000	conserved Plasmodium protein, unknown function	protein coding	null	PBANKA_0706600
PF3D7_0828800.1	87.5177	0.411173	0.122474	3.35724	0.000787256	0.0258811	PF3D7_0828800	GPI-anchored micronemal antigen	protein coding	GAMA	PBANKA_0701900
PF3D7_1030900.1	18.0707	-0.9242	0.274757	-3.3637	0.000769052	0.0258811	PF3D7_1030900	ookinete surface protein P28	protein coding	P28	PBANKA_0514900
PF3D7_1106300.1	17.5981	-0.779018	0.230255	-3.38328	0.000716263	0.0258811	PF3D7_1106300	exonuclease, putative	protein coding	null	NA
PF3D7_1140100.1	18.8662	0.684715	0.201146	3.40408	0.000663885	0.0258811	PF3D7_1140100	V-type proton ATPase subunit F, putative	protein coding	null	PBANKA_0908900
PF3D7_1211100.1	149.319	0.376959	0.121802	3.09484	0.00196917	0.0450341	PF3D7_1211100	HSP20-like chaperone, putative	protein coding	null	PBANKA_0609600
PF3D7_1216600.1	25.4156	-1.19538	0.280101	-4.26767	1.97524e-05	0.0103898	PF3D7_1216600	cell traversal protein for ookinetes and sporozoites	protein coding	CelTOS	PBANKA_1432300
PF3D7_1233300.1	17.4797	-0.872091	0.255958	-3.40717	0.000656406	0.0258811	PF3D7_1233300	pentatricopeptide repeat domain-containing protein, putative	protein coding	null	PBANKA_1448000
PF3D7_1330800.1	56.3257	0.492882	0.129329	3.81108	0.000138361	0.0131907	PF3D7_1330800	RNA-binding protein, putative	protein coding	null	PBANKA_1345800
PF3D7_1340400.1	22.7081	-0.987727	0.298126	-3.31312	0.00092262	0.028547	PF3D7_1340400	conserved Plasmodium protein, unknown function	protein coding	null	PBANKA_1353800
PF3D7_1367800.1	144.97	-1.18019	0.3849	-3.06621	0.00216788	0.0475128	PF3D7_1367800	secreted ookinete protein, putative	protein coding	PSOP2	PBANKA_1143700
PF3D7_1449000.1	40.4734	-1.0322	0.272326	-3.7903	0.000150464	0.0131907	PF3D7_1449000	gamete egress and sporozoite traversal protein, putative	protein coding	GEST	PBANKA_1312700
PF3D7_1473400.1	10.339	-1.31732	0.330239	-3.98898	6.63591e-05	0.0118255	PF3D7_1473400	conserved protein, unknown function	protein coding	null	PBANKA_1336600
PF3D7_API04900.1	6.40941	-4.30049	1.20149	-3.57929	0.00034453	0.0216193	PF3D7_API04900	large subunit ribosomal RNA	rRNA encoding	null	NA

## Sheet: HVG
Highly variable genes were identified using Brenneke method in M3drop
Gene	effect.size	p.value	q.value	gene_id	product_desc	gene_type	gene_name	pb_orth
mal_mito_2:mRNA	4.29275	1.73422e-06	0.000544891	mal_mito_2	unspecified product	protein coding	null	PBANKA_MIT01800
PF3D7_0112700.1	2.36243	0	0	PF3D7_0112700	28S ribosomal RNA	rRNA encoding	null	NA
PF3D7_0531600.1	1.4872	1.74955e-09	7.85297e-07	PF3D7_0531600	18S ribosomal RNA	rRNA encoding	null	NA
PF3D7_0532000.1	2.27635	0	0	PF3D7_0532000	28S ribosomal RNA	rRNA encoding	null	NA
PF3D7_0725600.1	1.66128	1.61484e-11	8.45639e-09	PF3D7_0725600	18S ribosomal RNA	rRNA encoding	null	NA
PF3D7_0726000.1	2.1159	2.22045e-16	1.39533e-13	PF3D7_0726000	28S ribosomal RNA	rRNA encoding	null	NA
PF3D7_0813700.1	4.80839	2.34522e-08	9.21084e-06	PF3D7_0813700	ABC transporter F family member 1	protein coding	ABCF1	PBANKA_1423800
PF3D7_1037500.1	1.59488	0.000186092	0.0487251	PF3D7_1037500	dynamin-like protein	protein coding	DYN2	NA
PF3D7_1148600.1	2.45168	1.11022e-16	8.7208e-14	PF3D7_1148600	18S ribosomal RNA	rRNA encoding	null	NA
PF3D7_1255200.1	1.6291	6.75816e-06	0.00193038	PF3D7_1255200	erythrocyte membrane protein 1, PfEMP1	protein coding	VAR	NA
PF3D7_1346900.1	4.99111	5.80142e-08	2.02534e-05	PF3D7_1346900	conserved Plasmodium protein, unknown function	protein coding	null	PBANKA_1359800
PF3D7_API04900.1	4.83399	0	0	PF3D7_API04900	large subunit ribosomal RNA	rRNA encoding	null	NA
